# Supplementary material for: The Creative Stereotype Effect
Source: PLoS One. 2016 Feb 10;11(2):e0142567. doi: 10.1371/journal.pone.0142567 (PMC4749277; doi:10.1371/journal.pone.0142567)
Supplement: S1 Data — (XLSX) [file pone.0142567.s001.xlsx]

## Sheet: Study1
Book	Fork	Table	Hammer	Pants	Trumpet	Truck	Carrot	Shovel	Sandals
learning / imagination device / escape / distraction / worldly enforcer / auto / weapon /	reaching small objects / diarama rake / vehicle for food / decission maker / card game /	Place holder / step stool / book autograph stand / organizational tool / work area / group work area / discussion area / area blockoff / Desk /	weapon / nail installer / paper weight / toy / nail remover / noise maker /	Flotation device / Warmth / Comfort / / /	Noise maker / Vehicle for music / dexterity improver /	Stow away device / Noice machine / distance traveler / Tower / hiding device / highway nightmare /	Snack / Snow man nose / Ruler / Poking tool / Cigar / Noise maker / puppet stickfiger / Bunny Attractor /	giant spoon / planter / digger / kid's passtime / weapon / mafia tool / weighted staff /	weapon / Bathroom venture divice / foot protection / lazy option / beach wear /
A publication made for entertainment/pleasure of the reader. / A publication made as a source of information for readers who want expertise on a specific subject. / A teaching tool. /	A tool for lifting up food to eat it. / A tool used for mashing food. / A tool used for holding food in place while cutting.	A dining table. / A display for books, or pamphlets of some sort. / A bedside table. / /	A tool used for driving in nails. / A tool used for breaking things. / A tool used for removing nails.	As pants. I am inflexible, so I will only wear them as pants. I will wear them on my legs, in a normal way. / A rag to dust shelves, or books. /	An instrument played for making music. / A decorative item for a library theme (music month or something)	A vehicle to transport one's self and passengers. / A large vehicle used to transport cargo (materials, animals etc.) /	Food, to be eaten by humans or animals. / An ingredient in many different meals, such as salads or carrot cake.	A digging tool. /	summer shoes, shouldn't be worn when cold / gardening shoes
reading / drawing / burning / studying / learning / knowledge / coloring / enjoyment / schoolwork /	eating / dinglehopper / used with spoon / noodles /	desk / schoolwork / work / food / kitchen / dining room / coffee table /		bottoms / clothes / cover legs / keep warm / sweatpants / jeans / leggings / unisex /	blowing / instrument / music / nice sound / band / marching band /	driving / garbage / moving / highways /	eating / cake / salad / crunch / sticks / food for rodents / rabbits	beach / sandcastle / burying / grave / dirt / sand / holes / digging /	foot / summer / warm weather / leather / flip-flop / wearing / biblical
-reading / -cutting up / -art / -collages / -taking out pages and making a secret box / -fanning yourself / -props for a play / -making a stool with a pile of books / -coaster / -	-eating / -making a slingshot / -picking a small object out of a tight spot / -	-working / -sitting on / -placing items / -building a fort / -using as a ladder to reach something / -shield / -sitting under and playing games, as a child / -	hammering nails into walls / hurting other people / wearing as a fashion accessory / using it as the hour hand on a giant bulky clock / breaking open crabs / knocking on doors /	wearing / -cutting up and using as sleeves / -or a belt / -tug of war / -curtains / -playing dre	-playing / -waking people up / -getting people excited at a game / -making a cool decoration piece / -	-driving / -transporting goods / -transporting people / -	-eating / -hitting people / -drumming / -making cake / -pretending to be bugs bunny / -fixing a leak / -icing a wound / -	-digging / -picking up items / -raking / -burying / -hurting people / -building a sandcastle / -	-wearing / -making footprint art / -
read / write / flatten papers (paper weight) / fly swatter / hit people / weight stuff down / use as weights / use to even out tables with uneven legs (put under a leg) / use to even out chairs with uneven legs (put under a leg) / use to block sun when you're outside / if the book is old, you can use the pages as kindle / you can use the pages as scrap paper / use	eat food (like pastas) / to brush your hair with / to fend of offenders / to keep your spoon and knife company / stir / slicing / back scratcher / scooping / make shift floss / gardening / use as sling during food wars / cut	sit on / eat on / stand on / lay on / cook on / do arts and crafts on / do homework on / hold tv /	hammer nails / break walls/other things / pull nails out / weapon / use the metal to make other things, and use the wood as kindle / construction works / getting dents out of car / getting dents into car / stirring stick / paper weight / flatten stuff / shape plastics /	wear / disassemble and then make into other clothes / stick your arms in to make longsleves / tie them together to escape from buildings / warmth / tie it on your head to protect form the sun / towel / to protect your legs from the sun	play / listen / use as morning alarm / use in the army to communicate / weapon / melt and use the metal to weld other things / songs / use to beg for money on street corner / source of entertainment	carry loads / pull cars / push stuff / honk / dirty / flatten stuff / construction / lots of space / transportation /	food / snack / (for you or your pet) / to grind down your teeth / use to compare colors to it (to see if something is orange) / use as prop for bunny costume / goof gort	dig holes / fill in holes / yardwork / grow gardens / fend of intruders / pooper scooper (for pets)	shoe (everyday) / fly swatter / shower shoes / hit rugs/pillows to get rid of dust / shoe to wear if you don't want sock tans / can walk in water / can walk in mud and easy to wash off /
	to eat with / to pick objects up with / to poke holes with / to use to poke people with / to	To eat on. / To work on. / To use to store desk accessories on. / To rest your feet on. / To store your laundry on. / To sl	to bang walls / to kill a zombie / to	to cover your head / to insulate pipes / to cut and create a quilt / to protect you in the rain /	to play music / to melt into other objects / to	to hide things / to place something thats heavy / to watch tv out of / to incubate something in the dark / to	in a salad. / in a soup / in a dish / to fill a hole / to shred and put in spring roll. / to	to make a hole / to kill a zombie / to reach an object far away / to pull something towards you / to poke a hole in / to break a computer / to tap someone with	to tap a wall with /
read a book / buy a book / sell a book / buy books for college / rent a book from the library	eat with a fork / pick stuff up with a fork / set a table with forks / use a fork and knife to cut your food	eat on a table / set table for dinner / tables at the diner on campus / play games on the table / have a conversation at a table / sit at a table at a restaurant / buy a table / sell a table /	hammer something into the wall / put in a toolbox / hammer a nail / use a hammer to build a bookshelf / use a hammer to put up decorations	wear them on your legs / wear them when its cold outside / wear them on your arms / wear them to cover your legs / wear them to stay warm / wear them to keep your legs warm / cut them up into shorts /	play an instrument / play for fun / play to learn / play to make music / play in a band /	drive it around / carry large loads / 16 wheeler trucks / pick up trucks to move stuff / uhall truck to move to new house / rent a truck / learn to drive a stick shift truck	eat carrots / eat healthy / bunnies eat carrots / plant carrots in the ground in vegetable garden / put them in your salad / put them in stew / put them in food /	shovel the snow / shovel the sidewalk / shovel and dig something up / shovel to create a garden / shovel dirt / scoop stuff up with a shovel	walk / beach / ocean / feet / use it in hand to hit someone / keep your feet clean / keep feet protected / use it at the pool / use sandals to walk to class / wear them on your feet / wear them to keep your feet cooler rather than warm / wear them in the summer or spring
to read / to recycle / to burn / to throw / to fan yourself / to teach someone to read / to draw in / to highlight / to preach / to	to eat / to poke an egg / to poke a potato / to scratch something / to rake food / serve someone / pop out keys on a keyboard / clean something out of a small space / do magic tricks / balance / make	helping students find a book / helping students rent a book / helping people rent dvds / helping people learn to read / helping out with computers / helping people to settle their rent dues / reinforce the mean librarian	hammer nails / break a wall / break a window / as a weapon / pull out a nail / to loosen a bolt / to knock on a door / to mark a place with a dent / to scrat	to wear on your legs / to wear as a hat / to wear as a cape / to wear around your waist / to sweep something / to tie around something / to wear on your arms / to flag someone down / to fly as a flag /	play music / collect spit / hit someone as a weapon / to reflect light / to stick it in your but if you're feeling squirrely /	travel / take passengers somewhere / move furniture / move lumber / haul a car / haul a boat / haul a trailer / go off roading / pull a boat out of the water / do donuts / tokyo drift / burn rubber / tractor pull / dance on the tailgate / makeout in the bed of the t	eat / throw at something / improve eyesight / use as a place marker / use as a dildo / hit something / to poke something / to shred /	shovel dirt / hit something / stab something /	to walk / to paddle / to open a bottle / to compare feet sizes / to throw / to touch something gross / twirl on your finger / to prove a statement /
reading / stool / high chair / pillow / make a secret compartment inside / paper mache / drums / fan yourself with the pages / decorations for your house / head rest / make a fort out of books / mental enrichment	eating / combing your hair / dipping in paint and using to make dots / back scratcher / making designs on iced cakes / poking someone / tuning fork / mashing potatoes /	put things on it / dinner time / cover with blanket and go under: fort / put it on its side and use as a shield from flying objects / stack multiple tables of decreasing size to make a pyramid / use 2 next to each other as a saw horse / sit on it /	hit a nail / remove a nail with the back / use as a mallet for a xylophone / dig a hole in the dirt with the back of the hammer / carry it around to look intimidating / break windows / open a box / remove stripped screws from ply wood / make music by hitting stuff /	wear them / make a purse out of them / cut in half to use as sleeves / cut of the top to use the leg parts as leg warmers / sisterhood of the travelling pants / compost denim / make a scarecrow / donate to homeless people / turn into shorts / use as scrap material /	making music / waking someone up / put upright to use as a necklace holder / use as a flower vase / use as a hat / hit it with sticks like a drum / paint it to make a home decor piece / put a	drive it / fill the back with dirt and plant flowers / use for scrap metal / take people on rides / transfer large objects from one place to another / donate to someone / make a gian	eat it / use it to get carotenes for vitamin a and better eye health / compost / plant it to make more / feed to a rabbit, or other animal / cut it in cool shapes to make salad more interesting / use a cold carrot as an ice pack / scratch yourself with it / draw with it / make	dig holes / uproot plants / make a sand castle / use metal part as a drum / use to spread seeds around the lawn / use to pick up things that fell down, without bending / use handle part to retrieve things thatfall in places that your arm cann	wear / hit people with it / use as fly swatter / throw it like a ball / float it on water like a boat / use as a shovel at the beach / use it to press panninis (when it is clean) / wear on your hand to make a statement /
Evening out table leg, reading, paperweight, ramp,	Eating, stabbing, opening some lids, cutting,	Blocking doors, putting stuff on, eating on, sitting on, laying on, display, weapon,	Hitting people(weapon), hammering in nails, breaking objects such as glass, stabbing with other end, securing tents onto ground,	Wearing, choking, display, rags, fabric, rope,	Display, playing, weapon, alarm, reflecting light,	Driving, hitting people, delivery, advertisements,	Eating, pet food, snowman nose, drinks, bait	Digging, planting, hitting people(weapon), burning (the wood part),	Shoes, display, weapon, killing bugs,
Reading / roof for play house / door stopper / laptop bad / proping open window / coaster / stool / decoration / stepping stone	utensil / weapon / supplies to make a hat / necklace / rod to hold something down / dart / ring holder /	desk to write / barrier / place to eat / area to hold other objects / pretend cave / could use it as a boat / could destroy it to use the scraps / ceiling fixtures /	hit a nail / coat hanger / destroy stuff / /	clothing / hat / scarf / arm band / torniquete / jump rope / limbo stick / cloth to clean with / pillow /	musical instrument / hat / necklace / container to hold objects / sexual toy / hearing device / telescope / cane /	vehicle / place to hide / play toy / carries objects / barrier / could use it to destroy things / tires could be used as hula hoops	food / could carve it for a key / build a castle / sexual toy / cut it up for snow flakes / salad topping /	remove snow / remove dirt / barricade a door / break a window / weapon / prop door open / limbo stick / obstacle to jump / measuring stick	Shoes / play boat / play roof / paddle /
Read it (or just watch the movie) / Burn it!!! / Use it as a riser for your bed (those pricey textbooks come in handy) / A place to sit your cup / That shelf is too high? Not with enough books to make a stool / Sell them for money / Read to a kid to put them to sleep / Write one / Rip out every other page	Eating / Cutting / Stabbing / Heating and then using to warm something like hands / Opening cans / Wrap string/yarn around / Stick in an outlet / Carve with it / Open mail	Eat from it / Sleep on it / Sleep under it / Cover it with blankets and sheets, fill it with pillows and snacks, bring your friends and best books and call it The Fort / Burn it...bonfires are awesome and provide heat for cooking and warmth / Cut it up and make weapons / Cut it up and make other pieces of furniture / Have sex on it /	Hammer a nail / Hit someone, or something (Zombie!), in the head or really on any part of the body / Throw it / Throw it competitively and see who can throw it the farthest / Throw it the farthest and win a gold in the Olympics / Win so many gold in the Olympics for hammer throwing that you become more decorated than Michael Phelps / Paint it /	Wear / Burn for heat / Cut up for patches / Use for warmth / Use only when doing something dirty (mowing the lawn, painting, etc) / Cut off to make shorts / With enough you could cut them up and make a tent / Make a dog sized jean/denim vest / / /	Play it / Join a band because you play so damn well / Hit someone with it (again the zombie!!) / Play into someone's ear to make them deaf...I don't know why you would do this, but you could / Play on a street corner to earn some change / Polish it / Put it in it's case...which would be it's place...so put it in it's place /	Drive one / Carry stuff / Run things over (again this could take out a zombie) / Steal the tires and when the owner turns around it will be sitting on cement blocks / Take the gas...it is so damn expensive to buy these days / Take it apart and try to put it back together / Go on Pimp My Ride / Sit in the open back / Ride in the open back / Car su /	Eat it!!! / Feed it to a hungry rabbit / Feed it to a hungry horse / Really just feeding it to something hungry that will eat a carrot / Squeeze out the carrot juice and BAM..an orange dye / Or you could drink the carrot juice / Poke someone with it / Pretend it is a lightsaber and duel with a fellow Jedi...or the Sith /	Hit someone / Dig a hole / Move all the damn snow from the driveway / This is solely based on the movies, but take off someone's head / I sure sound violent...but you can use anything to take down a zombie / Use the wooden hand for fire wood / Use as an impromptu baseball bat / Poke something with it that you don't want to get close to...like th	Wear to protect feet / Take the straps off to make bracelets / Take the straps off to make quite a fashionable dog collar / Use the sole to kill bugs (mainly spiders...*shiver*) / Pretend to live during ancient times (i.e. the gladiator sandal) / Great dog chew toy (thogh
to read / paper weight / use the pages as insolation / use as fuel for a fire / something to draw on / make origami with the paper / room decorations / tool to press flowers with / hiding spot for items / pass notes/send messages / glue togete	to eat with / make jewelry from / to comb your hair / to dig a hole / to use as a hoe to stir up soil / to scratch something / to poke a hole with / to open something / reach something you can't get	hold things / eat from / sit on / stand on as a ladder / do arts and crafts on / do homework on / use it as a sled down a hill if you turn it upside down / use it as a shield /	hammer nails / break open a window, mirror, glass / break a piggy bank / break open a nut / break anything open / paper weight / as a weapon against a robber / shape jewelry /	to wear as clothing/ / roll up and use as a pillow / cut up and make into shorts / cut up and make into a handbag/totebag / use cloth to make a quilt / use as a blanket / arm warmers /	Music / wake up call / sound an alarm / hitting people over the head / practicing finger drills / paper weight / holding a couple of flowers / used as the base of a desk lamp /	drive around to carry things / sleeping place / a good vending spot (food, clothes, etc) / a good hiding spot /	to eat / to plant / fertilizer / carve things from it / make an ocarina / mark a place / use to paint with / decorate for a holiday / make an edible arrangement / b	dig a hole/bury things / as a weapon against criminals/muggers / to mark a spot / hit things in place / open things / throw around like darts / sco	to wear in the water/on the beach, to walk / protect your hands as well as your feet / sit on / as a template to cut shapes out of / can use as a stamp to make footprints out of / to thr /
firewood / napkin / toilet paper / food / deck of cards kind of / perfume / ink source / butt cushion / pillow / holy object / fly swatter / rat killer / cockroach killer / temporary trash can / /	hair decoration / extra metal for jewelry / weapon / throwing knife / knawing object / back scratcher / tooth pick / head scratcher / horrible spoon / rock climbing equipment / hang things off of it / glass shatterer / replacement bone /	bed / fortress / hiding spot / limbo / step stool / paper / carving wood / fire wood / torture device / water soaker / planking equipment / chair /	Weapon (self defense) / instrument (musically) / pacifier / decoration / temporary hot object / icebreaker / winder shatterer / racket (sports equipment) / massage equipement / prank / nutcracker / knee hit thing (in doctor's knee jerk reaction)	sleeves / scarf / waist tie / flag / window blinds / fake ghost / band aid / rope / blanket / handkerchief / napkin / diaper / /	beer bong / fire hose / hat / trap for small objects / wierd lamp / kiss machine / puzzle / plate / sucker / sled /	builder wrecker thing / escape vehicle / wall breaker / glass and ice crusher / human squeezer / zombie defense/ offense / raw materials for a nicer car / awesome exploding thing / place for babies to be entertained / grass/	as a sculpting material / back scratcher / nose picker / food / hair decoration / instrument / weapon / bullet / paint / blunt weapon / utensil / stick for drums / guitar pick / / /	large spoon / landmark / axe / pogo stick / baseball bat / lacrosse stick / flattener (like flattening clay) / meat tenderizer / electrical connector / cellar maker / noise maker / baton /	bracelet / paintbrush / throwing weapon / glove to slap people with / hand protector / toxic gas weapon (set on fire) / nail (house foundation) / serving platter / sponge / skates / /
Don't read it / Attempt to read it while holding it upside down / Go through it highlighting everything that is NOT of import in any way / Draw a little flip animation in the margins / Use it as a doorstop /	Use it as a spoon / Use it as a prosthetic limb / Perform complex surgery with it / Use it to fight off the Gauls / Hang it on your wall / Stick it into something completely inedible /	Sit on it / Eat it / Use it as a launchpad when you decide to go to space / Take it apart and build a treehouse from the pieces / Smash it up and sit amongst the smoldering wreckage grinning profusely / Keep it completely devoid of anything for all eternity / ...clean it every day for no reason even though you don't use it / Go to sleep on it, wake up hurting all over / Kick its	Open beer bottles / Make a dent in the wall / Draw a picture of it / Put it on a plate / Admire it from afar / Think about what to do with it / Throw it as hard as you can /	Cut them in half and wear one leg on each arm / Get an oversize pair, crawl into it and live in it / Put it on your head and go as a Twi'lek in a hat for Halloween / Donate it to the pants research foundation / Think about what to do with them	Put it to your eye and look through it / Use it as a funnel / Use it as a megaphone / Try to play some dubstep on it / Wear it on your head.... how original / Whack someone upside the head with it / Melt it down /	Move out of your house and live in it / Take the wheels off and roll them down a long downhill road, observe the resulting panic and confusion / Drink all the gasoline from the tank / Fill the tank up with V8	Squeeze all the juice out manually and smear it all over your face for a refreshing mask / Break it in half and hold each half in one hand while screaming maniacally / Use it as a replacement for that orange crayon your little brother ate / Start a rabbit farm / Slide it down the drain / Smear the tip with poison and chu	Use it to bury the living and dig up the dead / Try to chop down a tree with it / Sharpen the blunt end like a pencil / Stick it in the dirt and watch it grow / Ride it like a witch rides a broomstick, start your own delivery service / Throw it like a javelin / Shave with it, dont forget shaving cream to avoid that shovel burn / S	Use it as a vessel for your pet rabbit as he sails to discover new lands / Don't wear it on your foot / Use it as a tiny shield as you lay siege to a fortress and try to cover yourself from the defender's arrow fire / Bury it, water it regularly, take proper care of it, in the spr /
reading / paperweight / door stop / fan / stepping stool / booster seat / umbrella /	eating / comb / stir / rake leaves / back scratcher / collect trash /	eating surface / writing surface / bed / sled / storage space / cutting board /	nailing / drumming / crack coconuts/crab / door knocker / stirring rod / spread paint / turn	clothing / cleaning rag / flag / tablecloth / blanket / wall decor / towel / curtains /	playing music / nailing / stirring rod / water vessel / decoration / beat carpet /	travel / crack objects / storage space / spread paint / pull heavy objects / trash can	food / facial mask / stirring rod / hammer / key / part hair / pick nose /	gardening / serving food / nailing / knock on doors / signaling planes / raking leaves / removing snow /	cover feet / fly swatter / fan / hammer / frisbee / hand warmer /
window prop / book shelf prop / paper towels /	spoon / knife / back scratcher / weapon / hook /	fort: it put on side / door ram / leg prop /	lever / used to reach things further away / used to break things / weapon / door prop /	arm sling / towel / bandage / mop /	shovel /	ramrod / sink it and make it an artificial reef /	nose for snowman / use the sound of it breaking for a film / fake finger /	Door prop / paint mixer / used to get kite out of tree / lever / used	shovel / door prop / window prop /
seat / burn for warmth / fan / use pages as napkins / make a table stable / pillow / learn from it / hit people with it /	utensil / stir things / mash potatoes / carve wood / paint brush / weapon / cheese grater / stick / hold things / rake / scraper /	to eat on / a bed / a chair / shelter / fire wood / weapon / material to write on / canvas / weight / a stand for various items / fashion statement / decoration / /	to hammer / weight / weapon / remove nails / engrave things / remove dents / morse code on walls / paint brush for dot art / check someone's reflexes /	clothes / bandage / paintbrush / fuel for a fire / weapon / fishing net / bag / warmth /	musical instrument / weapon / alarm / morse code / melt it and use the metal / stand for books / weight /	racecar / transportation / make crop circles / morse code via headlights or horn / music via horn / pull heavy loads / synchronized driving routines / seat in the trunk bed / shelter / large 16-wheelers can be made into portable homes / canvas to paint on / weight / crush things /	food / back scratcher / nose plugs / paint / bait for bunnies / ammunition for nerf guns / /	weapon / to dig / to shovel things / cane / staff / flag pole / weight / spread cement / spoon / toy / measuring stick /	shoe / fan / smack someone with it / door stopper / make a table level / spread cement / paint brush / fly-swatter / seat / paper weight /
Reading / Firewood / Knowledge / Perception / Learning / Building block / Wall / Awe and Fear tactics / Part of a puzzle / Source of inspiration / Orderable / Tool for thoughts / Measurement tool / Thing	To eat with / To spear something / To cut something / Make vibrations in / Build out of / As a catapult / As an instrument / To scoop something / To show a split in the road / To allow for multiple options / To create a tree of possibilities / To make art /	To eat off of / As a place to rest one's elbows / As a barricade to hide behind / As a divider for a room / As a place to put a map on / A way to teach simple objects / A place to lie upon and gaze at the stars /	Build something / Hurt someone / Measure with / Use as a counterweight in a pendulum / Use as a explanation of center of mass / Throw / Chop up / Cut up / Crush / As a warning /	Thing to wear / Thing to cover yourself in / Thing to hide behind / To tie off a wound / To constrict anything / To engrave upon / To sharpen a razor upon / Clean up a mess / Use as a flag / Use as shelter /	Instrument / Something golden / Art piece / Something to be looked at, smooth curves / A rod of golden / Part of a color collage / To melt down into other parts / To hold a liquid in /	As a vehicle / As a bunch of parts / A place to seek shelter in / A place to live / A place to store all the things you need / An art truck / A thing to serve out of / A truck for a chair to move along / An action to be done against someone / A thing to haul things / A sign of freedom, an ability to move / Something to be in motion /	As food / As a sex toy / As a measuring tool / For Art / For Color / To plant / To build out of / To show how things taper / As a weapon / To lure rabbits / To provide crunch /	Digging / Weapon / Hat / Ruler / Workout Tool / Building material / Melt down for parts / Tool to eat out of / Tool to drink out of / Piece of an art display / Tool to pick up hot/cold/not good things / As a Knife /	As a article of clothing / As scraps for other articles of clothing / As a plank for other things / Something to make a snap sound / Building block for something / A scooper to scoop food with / Something dry to burn
door stop / window prop / shelf / Frisbee / tiny stepping stool / fly swatter / leaf dryer / /	back scratcher / bookmark / jewelry / hook / weapon / nail for hanging things / digging / cleaning under finger nails / comb for hair / decoration /	four poster bed for child (rectangle) / four poster bed for dog (rectangle) / crude boat with crude paddles / door stop / stepping stool / /	weapon / door stop / window prop / back scratcher / large scale thumb tack / hook for hanging things / bookmark /	wear them / wear as an ugly scarf / tie them around a laptop to protect it / cut and use as a drink cozy /	flower vase / flower pot / bowl / bucket / marshmallow launcher / window prop / pencil/pen case /	bed /	decoration / bookmark / deodorizer / toothpick holder /	digging things / back scratcher / door stop / window prop / fence post / decoration / weapon /	foot protector / fly swatter / book mark / door stop / visor /
Entertainment / Reference / Education / Hard surface to write on / Decoration / Door stopper / Weapon / Disguise - can be used to hide something thin, like a piece of paper / /	eating utensil / mixing spoon / light reflector / mirror / dart / weapon / can be used to poke holes in a container / can be melted down and turned into another metal object / can be used to draw/engrave / toothpick / comb	writing/eating surface / gathering place / shelter / fortress / shield / place to store objects / stepping stool / weapon / wood can be burned or reused / bed / operating table /	tool for construction/home maintenance / weapon / weight / shotput / tool to remove nails / can be used to make a hole in a wall / can be used to dig up earth / can be used as a mixing spoon / wood handle can be burned or built into something else / metal piece can be melted down /	clothing / denim material to be reused / kindling for fire / costume / can be used to build bird's nest / can be used to build fort / makeshift flag / can be used to store objects / can be used to make a scarecrow / can be turned into shorts / can be turned into a skirt /	Musical instrument / siren/warning / obstacle / light reflector / weapon / noise could be used for communication / brass could be melted and used to make another metal object / mirror / storage for small objects	vehicle for transporting people and large amounts of goods / hiding place / can be used for parts / mobile home / party venue / racing car / getaway vehicle / shelter from the elements / storage space / weapon / can be used to flatten objects by running over them /	food / weapon / snowman's nose / bait for rabbits / door stopper / prop open a window / gift / weak pick-axe / stick /	tool for digging / weapon / large spoon / spatula / can be used to flatten objects / can be used to transport objects / flagpole / handle can be used to draw in sand/dirt / walking stick / wooden handle can be burned or made into something else / metal part can be melted down	footwear / fly swatter / door stopper / can be used to level furniture / weapon /
Entertainment / Fire starter / To wipe up liquid / Tray / Plate / Weapon / Art / To pass on knowledge / To incite anger /	Weapon / Cutlery / Antennae / Marker(identifier) / Weight balancer / Building material / Art / Scrap metal / Carving tool / Painting tool / Pottery tool /	Placement / Stretcher / Seat / Bed / Transport / Weapon (Legs) / Decoration / Art / Storage / Firewood / Conductor / Sound... (smacking it) /	Weapon / To smash things / Firewood (handle) / Scrap metal / Crow bar / To chip things / Mirror / Conductor / Curio /	Life preserver / Clothing / Shelter / towel / Tissue / Bag / Flag / Wrapping paper / Curtain / Art / Fan / Something to write on / Fire exti	Entertainment / Art / Conductor / Funnel / Transport (using tubes as piping) / Toy / Scrap metal / Cover / Weapon /	Transportation / Scrap metal / Heavy weight / Shelter / Toy / Inflatable (wheel) / Entertainment (monster trucks) / Art / Weapon /	Sustenance / Toy / Bribe / Decoration / Symbol / Art / Weapon / Teething tool / Torture / Currency / Instrument /	Farming tool / Weapon / Marker (indicator) / Flag / Symbol / Transport / Art / Bowl / Sound Amplifier /	Clothing / Bug swatter / Hammer / Fire starter (if straw) / Inciter (if leather) / Sustenance / Fashion statement / Broom / Weapon / Toy /
smack an insect / smack someone / read it / paper weight / something to write in / use it to press flowers / use it to hide money / to prop a window open	poke / eat / comb your hair / bend / stab / play / paperweight / back scratcher / fling objects / lever /	rest objects on top of it / sleep on top of it / sleep under it / use as shelter / draw on it / burn if it's made out of wood / sledding / beer pong /	nail things / use as a weapon / crowbar / dead weight / musical instrument / use the handle as a door lock / break wood / make art by using the imprint left in wood	wear / burn / tailor / dry things / make art / donate them / put out a fire / wash things / use as rope /	play music / use it as decoration by turning it into a light or fountain / use it as a megaphone / heater / weapon /	drive it / race it / use it to tow things / crush it / take it apart for parts / use it for exercise /	feed horses and rabbits / use it in a entree / use it as decoration for entrees / air freshener / plug a hole in a sinking boat / use it as a crayon /	dig wi / smack / eat / move things / swing around / dance with / destroy / extend / throw / run over / use as decoration / trade / lever /	kill a fly / use it as a shoe / use as a fan / use it as a seat or cushion / use it to make clapping sounds / sell it / hang it over your rearview mirror /
to read / to press flowers / to kill flowers with / to use as firewood /	to eat food / to stab holes in things like potatos / to scratch things / to detangle things like hair/strings / to comb things out / to make necklaces and rings out of /	to eat from / to hold objects / to write on / to sit on / to chop things on / to hold onto for support /	to pound nails / to break glass or other objects / to mold things / to flatten things / to pound meat /	to wear / to use as a blanket / to cut up and make purses / to covert to shorts /	to play music from / a paperweight / make a lamp from / to hit people with / use it as a stand / use it as a vase /	to drive / move big objects / carry large loads / to decorate / to smoosh things / to run things over / to break inot places	to eat / to feed plants / to carve into an ocarina and play music from / to carve into a sculpture/small decoration /	digging up dirt / hitting people / hammering / making holes / a prop / a support like a cane / to reach things in a high area / to spread things like dirt / moving snow / moving things outside like rocks / as a support to prop things up /	to wear / to use as a decoration / to kill bugs with / as a pin cushion / as a paper weight /
MINDS, IDEAS, CREATION / to read! / to learn from the generations of people who have passed on / to absorb knowledge / to educate / to immerse in academia / to escape / to read fiction / when stacked together, it can work as a stand/stool / can be used to decorate homes / to write in / to teach students / to teach teachers / to teach in general / to get lost in / to	to eat spaghetti / to make those patterns on peanut butter cookies / to make those patterns on apple pies outer edge / to dip some food into a dip / use as a weapon / to draw four parallel lines on sand or something / to eat cake / to eat noodles / to comb hair? / to pry things open (like a ramp) / to decorate a dining table with /	to study on / to write things on / to eat on / to support things / to hide under during an earthquake / to hide under when there's danger (hide from shooter/killer) / to play hide and seek / to bang head on in frustration / to decorate with / to use for cooking / to use for storage of trivial items / to hold things in drawers / to	to break things that can't be broken with your hands / to nail in things / to squish two things together / to flatten something / to break apart something / to break something into smaller pieces / to make a loud sound / to annoy someone by making loud sounds / to fix toilet, sinks, etc / stop, hammer time / to break glass? / to	to cover legs / to cut into shorts to wear in the summer / to keep warm in the winter / to cover private area / to clean the kitchen with / when you can't wear a skirt/shorts in the winter / to wear during formal events / to look good in if worn correctly (levi's jeans) / to	to make music / to use when stuck on a deserted island as a sun reflector / to make a sound for help when stuck somewhere no one can hear for very far / to play as part of a band / to decorate a place, and make it look jazzy / to play sad jazzy music / to use as a mirror / to call for attention / to	for carrying loads / for carrying loads across the country / for moving things from point A to point B in large quantity / to be safer in a truck than a small car / to transport goods / to transport animals / to transport homes / to pick up trash / to pick up heavy materials / to move your residency / to	cooking / making breakfast smoothie / face mask? / it has lots of beta-carotene / good for your eyes / bake it / carrot cake / cook it in a vegetable dish / use in soup / snacking / use for color pigments? /	to dig dirt / to remove snow / to hit an intruder with if one sneaks into your house / to split the ground into two (like a knife) / for gardening / for digging graves / for planting trees / to spray someone with dirt /	to wear on the beach / to wear in nice weather / to use when you're too lazy to put on other complicated shoes (use as a slip on) / to walk in dirty kitchen floor / to walk to the dorm room disgusting bathrooms / to walk on places that makes your feet uncomfortable if you were to walk barefoot / as a fashion statement / to not have to deal with shoes that don't have breathing room for your feet /…
read / write in it / write on it / use the paper inside / look up how to spell a word / look up a word / learn / entertainment / make you fall asleep / use as weights (backpacks are heavy with books): exercise / decoration / use smart books to impress your guests /	eat / brush hair / puncture something / scratcher / play darts /	sit on / lay on / stand on / place things on / decoration / write on / keep things organized / shield in a snowball fight / hide behind or under /	build something / break something / reach something, back scratcher, rip something open, throw it at something to hit it or knock it over, decorate it, fix something	wear them / cut them / sew them / decorate them / make a purse out of the pockets / make a blanket out of multiple ones / stuff them to make a pillow / attached them to make a "rope" / rip them / use the thread to make something else / make cutr	play it / listen to it / use the metal to make something / use it to tune another instrument / flower holder / decoration / wake someone u[	drive / tow / sell / buy / hold stuff / transport stuff /	eat / make cake / feed it to animals / cook it / sell it / trade it /	dig / break something / carry something / gardening /	wear it / draw on it or decorate it for decoration / make a game of throwing it / protect your feet / use it for a shower / fan yourself with it / clap them together to make noise /
read / hit people / fuel for fire / paperweight / entertain people / weight trai	eating / weapon / scraping something off surface / comb /	eat meal/food / place items on it / win The Floor is Lava / set up performance / stand on it to dance / hit people with it/hit it with people / sit on it /	driving in nails / removing nails / hit people / hit other things / physics experiments / lever / weight training /	wear them / maintain razors / wipe dirty hands / hit people / sell for money / hang as curtains / toy for pets /	instrument / hit people / store small items / reservoir for saliva / use in experiment /	transportation / storage / weapon (hit people) / anchor / used for contests in which people pull them with their teeth / drum /	eat / feed pets/animals / make other food / illicit activities (like in Guts) / hit people /	digging / hitting people/things / scraping something off a flat surface / making sand castles / filling something with something else (e.g. bucket with dirt) / packing o	footwear / hit people / kill bugs /
Entertainment / Education / Decoration / Archiving and Documentation / Art / Reference / /	Eating Utensil / Toothpick / Weapon / Decorative Place-setting	Workspace / For drawing on / For placing a computer on / For eating on / For conversations around / A place to leave things		Clothing / Fashion / Protection / Comfort / Warmth /		Transportation / Shelter / Freight vehicle / Tower	Food / Nutrition / Ingredient / Remedy / Flavor / Coloring / Texture /
Use it to read / Use it to catalogue other books / Use it as a doorstop / Use it to /	Use it to eat food / Use it as a bookmark / Use it as a doorstop	Use it as a surface to read books / Use it to stack books / Use it to organize books	Use it to repair bookshelves / Use it to repair broken chairs / Use it to quiet people down (like a judge's gavel) / Use it as a bookmark / Use it to get creases out of a book (hit it to flatten the book) / Use it to repair broken ladders (for finding books up on the shelf) /	Wear them / Use it as a doorstop / Use it to mark where specific books are / Use it to store books	Use it to get people's attention / Use it to quiet people down / Use it as a shelf marker / Use it to prop a chair up	Transportation / Use it to haul books / Use as a place to sit	Eat it / Use as a bookmark / Use as a doorstop / Use as a pointer for a board/book / Mark a specific place on a bookshelf / Throw at people being noisy /	Use it to move books / Use it to	Use it to mark
To read for a class / To read for pleasure / To look smarter than you are / To pass the time / To not look so awkward on a bus ride home / To hold paper down on a desk / To hold a door open (assuming it is heavy) / To serve as a conversation piece when people come over / To have weight in your book bag as a way to work out on the go / To spend money on /	To eat food with / To poke into plastic if a microwavable meal has plastic over it / To stir things with / To cut things up if you don't feel like getting out a knife / To fill up the sink with /	To put books on / To eat on / To gather around with a group of people /	To put nails into the wall / To use as a weapon if a burglar comes into one's home / To break open a hard food item, like a nut if you don't have a nut cracker possibly / To make noise / To serve as an instrument if you don't have enough money to buy one / To fix things / To break things, like toys (not just food items) / /	To cover up one's bottom half / To clean up a mess / To insulate someone when it's cold / To give a fashion statement / To use when dressing a scare crow / To spend money on /	To make music / To get people's attention if you need help / To clean if you get bored / To buy if you are rich / To display a talent / To show school spirit /	To travel from place to place / To assert "authority" / To move lumber around / To carry many friends that wouldn't fit in a normal car / To race in /	To have better vision / To eat when you are hungry / To eat when you are bored / To throw at people / To give to rabbits / To measure photopigment wavelengths in a Biology lab / To grow in a garden / To give to someone on Valentine's Day if they say they don't like flowers /	Dig up a grave / create room for a plant / hit someone upside the head / as a "guitar" / to kill an animal / to mark off territory / to measure someone's approximate height / To dig up go	To cover up one's feet / To inhibit one from running away from someone who is chasing them / To transfer bacteria more easily / To be lazy so as not to have to take the time to put shoes on / To be more comfortable / To wear around at the beach / To look "fashionable" / To make feet more exposed for those with foot fetishes / To show off new pedicures / To celebrate spring or summer /
Read book / Copy book content / Tear up the papers / Make airplanes with torn papers / Orgami with torn papers /	Eat / Stab / use it as a trident / use it as a spear / test its flexibility /	cut one of the legs to make it fall / use it as a shield against attacks from the sky / use it as a boat / use it as a shelter / use it as a bed /	Smash / Smash objects / take out nails / put nail into the wall / kill someone by hitting their head / protect yourself / use it to test reflex / exercise by lifting up and down / smash walnuts / practice spinning the hammer / throwing the hammer at a target /	wear pants / use it as a cape / wear as a top / make a rope to escape out of window / make a jump rope out of it / wash it / tie hair /	play the trumpet / put water through the trumpet /	drive it for air / crash it / move things / drive it under the water / drive fast over the bump / sleep / drive on sand / drift the truck / dr	eat / feed it to rabbit / feed it to horse / play sword fight / plant / harvest / make horns / carve it to make a boat / use it as a drill / make artificial unicorn by attaching it to horse's head /	dig / hide something / use it as a row / use it to stir a pot / use it as a weapon / use it to reflect light if possible / use it as a mirror if possible / plant on ground and stand up on it / dig a tunnel and make a house /	wear it / wear with your hands / use it to dig something up / take it apart and use the rubber part to prevent electricity from flowing / s
Reading / Prop something up, like a leg of a table / Burning for heat (only if you are otherwise going to die of hypothermia) / Propaganda / Cite facts to back up your argument / Depending on the book (e.g. religious texts), use to condemn p	Eating food / Poking annoying people / Defending against intruders (go for the eyes) / Use as a conductor when your wire can't QUITE reach / Prying open a can / Removing the battery from your computer /	Setting things on / Standing on to reach hard to reach places / Makeshift stage (be VERY careful) / Barricade for a door / Unscrew a leg for use as a melee weapon / Firewood (if wooden) / /	Defending against intruders / Hitting nails / Pulling out nails / Doorstop / Jarring loose something that's stuck / Destroying things / /	Wearing as clothing / Flotation device (especially if they're waterproof) / Flag (though a weird one) / Tie off the legs and they can be used as a bag /	Playing music / Makeshift mirror (albeit a curved one) / Annoying/waking up people / Decoration (trumpets look classy) / Sounding fanfares when people enter your room /	Hauling heavy things great distances / Transportation / Location of [tailgate] party / Decorate for use as cheap float in a parade / Getting ustu /	Eating / Poking people / Defending against intruders (go for the eyes) / Feeding your pet rabbit / Give away to your friend/team captain who happens to like carrots so they will like you (i.e. bribery) / Hang on a stick in front of a donkey to get it to move forward / Turning food orange without altering the	Digging holes / Defending against intruders / Carrying distasteful things away from you / clearing a driveway of snow / Makeshift sled /	Wearing on one's foot / If leather, eat it if you're starving to death in the desert / Hitting annoying people with / Killing spiders or frightening insects / Doorstop / Cut off the strap for a useful Velcro band. /
read / paperweight / draw on / use it for its paper / burn it / hit things with / squish bugs with / fan / rip pages for fun /	eat / cut food / weapon / plastic / poke holes in things / paperweight / knife / stab things /	eat on / sit on / read on / jump on / sit under / read under / sleep on / sleep under / shade / wood / display things on / put things on / break legs off and use them for fun /	hammer / nail / paperweight / scrap metal / bang things / break things / weapon /	wear / use cloth /	play / paperweight / weapon /	run over things / transport / sit in / sleep in / store things in / use it for its gasoline / use it for its heat/air conditioning / use it for its radio /	eat / paperweight / smell /	dig / weapon / use it as a hammer / baseball bat / hockey stick / break things / make holes in the ground / weights / sell for $$ /	shoes / paperweight / use it for its rubber / use it to itch betwen your toes / shower shoes / draw on / hit things with
weapon / chair / firewood / tissue / pillow / blanket (stitch the pages together) / umbrella / rolling paper	knife / shovel / engraver / keylock picking device / conductor /	bed / wall / storage / wwe / free kick wall (for soccer) / punching bag / slide /	clammer / stammer / manner / banner / panner / I hammered a nail. / I saw a hammerhead shark / I watched a random person get hammered. / /	long sleeve shirt / blanket / headwear / quilt / strainer/filter / kn /	water bottle / marking device (like a stamper) / siren / /	bed / bulldozer / mass transit / dj station / fort /	Weapon / Pencil / Scroll / Ear cleaner / toothbrush / hair dyer / currency /	hammer / weapon / pick ax / baseball bat /	tomahawk / spatula / floatation device / drumstick / musical instrument /
read it / check my language use / use it as a blunt object / use it to throw against someone / use it as a hammer / use it as a flat surface / use it as spare paper / use it as fuel for a fire / use it to dry your tears using a page as a tissue / use it to level a surface / use t	use it as a weapon / use it to make holes in the ground to plan seeds / use the blunt end as a hammer. / use it in the snow to	eat things on it / put objects on it, to check if it is straight or not / sleep on it / use the edge to sharpen my wooden pencil /	use it to cut objects / use it to break ice off of the road / use it to smash a hole in the wall, and use the hammer as a hanger, as it is still in the hole. / throw it to kill a bug /	use it as a scarf / use it to cover myself when it is raining / use it to hold objects / use it hold objects in the leg area, if the pants are attached to the legs. / use	play it / use it as a hammer / use it as a blunt object /	use it to flatten objects / drive it / use it to bring down a small tree / use it to carry large objects / use it as a source of electricity /	use as a dart / use as a blunt object to attack / use to scratch my back / when angry use all my force on the carrot, as a way to calm down / use to make holes in the ground to plant seeds in. / eat it / use it as a	use as a weapon / use to bring food to my face / use to cut objects / stick in the ground and use as support. / Stick in ground and use to get higher ground /	wear it / use as a blunt object / use it as a glove / use it to shield your eyes from the sun / use it as a hat / use it
weight / stackable platform / information medium / fire fuel / wedge / frisbee / hat / decora	weapon / eating utensil / place marker / comb /	desk / barricade / bunker / platform / game "ma	wedge / weight / carving tool / weapon / prying tool /	clothing / cover / dirt rag / bandage / sail / rope / garrote /	instrument / scrap metal / tuner / alert / visual signal tool / cover for a cone shape /	human transportation / cargo transportation / barricade / "pulling force" / ram /	food / place marker / bait / ingredient / game board piece /	wedge / weapon / place marker / digging tool / prodding tool / scoop / scraping tool / support beam /	foot protection / place marker / support wedge / throwable "weapon" /
reading / writing in / throwing at people / ripping up to burn the paper / ripping up to make small wads of paper to throw at people / consuming the ink for nutrients (if it's soy-based) / consuming the paper for nutrients (if it's nontoxic) / subversive propaganda campaigns / as a decorative fan (tie the covers together and hang it up) / as a way of pacifying children /	for eating / for stabbing things / for getting stringy objects conveniently rolled around it (like spaghetti, or string) / as a circuit element / as a comb / as a rake for small leaves or sand in a meditation thingie / as an antenna / as a hair ornament / as a way to carve things into wood / as	putting things on / sitting on / making a wall / making a blanket fort / hiding under / firewood / fashion a staff out of the legss / as a shield / raw material to carve other things out of like wooden forks or spoons / as a hard	hit nails / as a weapon / as a poking stick / pull out nails / carve into wooden surfaces (using the pointy corners on the claw) / as a sex toy / as a circuit element (the head) / as a lever / make hammer-sized indentations in things / source of iron in your diet /	for wearing and preventing nudity / for wrapping around someone's head as a blindfold / for wearing as a shirt in dire circumstances / for turning into any other article of clothing using the power of sewing / as a bag with the legs tied off / as material for a scarecrow / as a whip / as a towel for soaking up water / as a flag / as a source of air resistance to slow things down / attract the att…	playing music / hit someone or something / as a mirror / as a way to reflect sunlight to heat something up / as a heat sink / scare animals with the sound / make a glass explode with high frequencies / use it as a circuit element (it is metal) / as a funnel /	moving large amounts of goods / destroying any number of things by driving into them / crushing any number of things by rolling over onto them / making a fast getaway / shelter (in the back of the truck) / as a swimming pool (the back of the truck) / as a way to intimidate drivers on the road / as a ramp for bike tricks (the back loading ramp) / as a cage for animals / as a way to pull another ca	to eat / as a sex toy / as raw material in a sculpture / as raw material to glue together into a house / to sharpen into a pokey instrument / for stirring	hit someone / as a lever to lift things / as a wedge to hold a door open / as a pull-up bar / as a pretend broom / as a source of iron in your diet / as an axle for wheels / as a flagpole / digging /	footwear / wear on your hands and make loud clapping sounds / make clop-clop sounds like in Monty Python with the coconuts / very small flotation device (if made of foam) / as a weappon (if made of something heavier) (to throw at people/things) / make footprints / as a massage tool / as a squeegee /
teaching device / prop in a movie/play / kindling/fuel for fire / mop / umbrella / paper weight / fan / frisbee / diary /	Eating utensil / Weapon / Hair brush / Bag opener / Mixer / Microphone / Back scratcher / Paint brush /	Stage / Dining area / Stool / Fort / Workspace / Planning area / Stuff holder / Meeting place / Conversation spot / Dance floor /	weapon / tool / toy / instrument / exercise weight / sculpting tool / art tool on bronze for bumped texture / performance tool like a baton / shovel /	costume / artistic medium / turnicet / floatation device /	instrument / jewelry holder / plant pot/vase / pencil holder / weapon / prop / tv show plot advancer (HIMYM) / sound effects / ornament / he /	For transporting things / for transporting people / nap area (bed) / star gazing / romantic spot for younger people / weapon / protection / toy /	rabbit food / microphone / fire stoker / art tool / dog treats / orange dye /	digging tool / chopping tool / weapon / catapult / planter / step up / mixer (big spoon) / to pick up and move stuff / walking stick / pull up bar /	protection / frisbee / dog toy / roman
used to gain knowledge / used to enjoy a story / used to provoke new emotions in a person / used to sell for money / used as a door stopper / used to stabilize an uneven table with unequal leg lengths. the book could be used to make a fourth leg equal in length to the other three legs / used to hold down your papers o	used to deliver your food pieces from your plate or other nearby location to your mouth / used to play in a card game called "spoons" in which other utensils can be used in place of spoons / used to cuts things on your plate of food when you do not have a knife by using the side of the fork / used as a main object in a collage / used to throw at a dart board /	used as a support for food for a meal / used as a place in which people can sit around to hold a meeting or conversation / used as a storage place for books, and other objects, and can put things underneath it (like a two story book shelf. / used as a protective barrier to hide under during a hurricane / used as a place to color, play board games, watch tv from / used as a support surface for	used to press nails into materials / used to hold down your papers on a windy day outside / used as a projectile in a physics class to demonstrate that the center of mass behaves like a single-point particle in free fall given an initial velocity /	use as a costume piece for someone who does not usually wear pants (perhaps they wear shorts, a dress, or swimsuit often) / use as a head piece in a play / use as material to make other things by cutting the pants material up / used to wear so to conceal your undergarmets /	to play music or make sounds / can be used for making a signal to indicate to or communicate to others nearby / used as a cornucopia with fruit in it /	used as a form of transportation of yourself or other things / used to break through walls or barriers by increasing its velocity, thereby increasing its momentum, since it has a large mass / used as a weapon to destroy thing in which it collides into /	food and recipes / nose for a human-made snowman / an object to toss and play catch with /	used to obtain a clump of dirt/soil / used to make holes in the earth / used to assist the planting of plants from their containers / used as a weapon / used as an object in a collage / used as a decoration	used as shoes to protect the feet from rough surfaces / used as a fly swatter /
ladder / staircase / napkin / brick / chair / firewood / hat / dress / shoes / confetti	slingshot / mirror / shovel / rake / paintbrush / hairbrush / knife / spoon /	bed / stage / snowboard / shield /	shovel / backscratcher / baseball bat / horseshoe (like the yard game) / croquet mallet / firewood / cane / paintbrush / hairbrush /		stairs / vase / wine glass / shovel / alarm clock / stuffed toy /	bed / mobile house / ballroom / toolshed /	earplugs / sword / pen / hammer / shovel / brick / bobber / hairclip /	cane / stilts / crutches / see-saws / swords / spatulas /	brick / fan / doorstop / hammer / baseball bat / shovel / drum stick / belt /
Get the attention of disruptive children(using it to make noise) / Passive aggressivly indicate unh / used as an extension of the arm to point to the no talking sign / Possible projectile in case noise becomes too much / Obvious reading implement / /	Eating / picking up something / Hang as part of a utensil mobile (for decoration) / Spear things such as little bugs / Scratch something / Brush hair / help untangle something / Tie things to it to separate and hang	A place to become higher to see more children with(sit on it) / Something to make noise with (hit things on it ) / A place to passive aggressiveness tap hands or fingers or pens in discontent / A support / place to hold	Weapon / a weighted object / paper weight / hook / prosthetic arm / prop in a musical / prop in a play / As a signal for /	Clothing / blanket / Curtains / Insulation / If big enough a tent or play area for a small child / Roof for a makeshift house / a device to store minimal amounts of water( absorb into fibers) / food for a goat or moth depending on the type of fabric / Warmth /	Container / Vase / Decoration / scrap metal / Table (small one) / Tubes(if you can take it appa / /	House / Transportation device / Storage / Shelter from the rain / Scrap metal / Place of business (if that's legal), such as a store to sell products / used to carry things / /	Depending on the size and shape , assuming its sort of triangular / a wedge / dyes / juice / food / bludgeon / lure animals or veggie loving children / something to barter with / door stop(ew) / air "freshener" (not really good but possible) /	Scooping things / Hurting people / A lever of sorts / Possible reflective device / Yolk to carry things on either ends / /	Fan / bludgeon / fly swatter / foot protection / a house for small bugs / food for a goat / oven mitts / insulator for hot things /
words / reading / paper / author / text / plot / story / pen / pencil / fiction / nonfiction / writing / harry potter / genre / bibliography / twilight / manga / worm / school / 2nd grade / report / homework / english / table of contents / index / learning / glasses / night / summary / notes / pages / bookmark / bookstore / library /	dinner / lunch / eggs / spork / spoon / knife / road / decision / eating / trident / neptune / pokey / stab / cooking / rice / vegetable / drawer / dishwasher / dish / scratch / poking /	chair / dinner / family / eating / wood / legs / tennis / hockey / flat / building / furniture / antique / together / debate / talking / gossiping / food / meetings / work / conversation / decisions / people / friends / coworkers / gathering / top / homework /	construction / father / building / yellow hat / nail / screwdriver / screws / wood / home depot / toolbox / tool / gray / MC / thumb / project / manly / bob villa / worker / manufacturing /	cold / shorts / snow / boxers / legs / jeans / khaki / work / wallet / cell phone / pocket / men / football / relaxing / sweatpants / long / comfortable / b	music / band / instrument / brass / gold / silver / mouthpiece / jazz / guitar / loud / french horn / trombone / concert / indian music / marching band / cheering / football games / maryland / 5th grade / learning / music notes / scales / key / harmony /	snow / pickup truck / large / gas / country / plaid / cowboy / south / semi / 18 wheeler / diesel / transportation / shipping / fedex / highway / trucker / man / uhaul / moving /	orange / vitamin a / healthy / vegetable / cake / walnuts / pie / dirt / rabbit / summer / growth / triangle / peeling / nutritious / crunchy / ranch dressing / diet / celery / home grown / lunch / elementary school / bunny /	snow / dirt / garden / digging / beach / sand / hole / flowers / planting / seeds / gloves / remove / sweating / sharp / metal / manual labor / soil / manure / gravel / sleet / weapon / hard work / landscape /	beach / sand / warm / summer / hot / pool / sunscreen / college / kids / parents / feet / water / flip flops / relax / friends / keychain / toes / family / vacation / break / hat / clothing / store / sunny / spring / socks /
Paperweight / Steeping stool / Press leaves/flowers / Chair / Plate / Sketchpad / Tray / Picture / Desk / Pillow / Shoes / Box / Building block / Weight / Decoration (tear pages out and paste over wall) / Wallpa	digging / eating / stabbing / decoration / building /	storage / house / umbrella /	break open lobsters / paperweight / headband /	clothes / as a dress / pillow / blanket / umbrella / bag / headband / wall decoration / jumprope /	Music / Water holder / Decoration / Pencil holder / Hat / Box / Jewelry hanger / Purse / Paperweight / Lunchbox / Trash can / Shower caddy /	carry stuff / storage / house / closet / store	shovel / food / bribe / necklace / seed / sponge /	digging / cup / music / bar to hang hangers on /	shoes / decoration / dig a hole / shoe-mobile / hang earrings / cup holder /
To make notes by ripping out the words from various pages / To make a fire / To read / To learn / To make paper airplanes / To make origami figures and paper snowflakes / To use as a steps tool or a table / To get something from a higher place / To throw at someone / To leave a paper trail / To use as a /	Stab/ Puncture / Eat / Hammer / Make Jewelry / Unscrew or screw something / Pry things open / Dig / Cut / Scrape / Carve / Write in dirt, ice, any soft or etchi /	Shelter / To put things on / To nap on / As a shield / As a makeshift door / As a stool, to reach something higher / As a percussion instrument / Hang things off of it /	Hit / Scoop / Build / Deconstruct / Write in an etch-able material / as a weapon, throw / as a way to climb up something / An extension of the body i.e./	Wrap them around you to make a scarf / To make a basket to carry things. / To make clothes for other people / To make a flag / To make a blanket / To make a bonnet / To make a bow / To fan a fire / To start a fire / To shield from rain / To make a doll /	To carry something / To hit something / To scoop / As a funnel / Music / To make a sound louder / A hat / A stand for something small /	To transport something / To run over something / To make a home -live in the truck / Shelter and protection / Do donuts to make street art / To pull something / To hide something / To travel somewhere /	To eat / To make a knife, spoon, or fork / To attract an animal / To leave a trail / To draw something / To make a hole in something soft / To throw at someone / To scratch your back / To dye something orange /	Dig / Hit/ Break / Make a bridge to cross something / Garden / Cut / Throw / Trap / Build a structure / Shield/ Cover / Draw / Make a sign/ Marker /	Wrap it around something warm or cold so that you don't burn or freeze yourself i.e. oven mitts / Protection from the ground / Smack a bug / Shield your eyes from the sun / Smack them against something to make music / Knee rests while
Replacement for absorbant materials like paper towels / Hiding place for an item / Desk leveller / Straightedge / Flammable material / Eyeshade /	Comb / Play-doh mold / Sculpting tool / Catapult /	Low barrier/wall / Four simultaneous games of horseshoes / Shelter from falling objects /	Deadweight/paperweight / Prevent doors from closing fully /	A sack, if the leg holes are tied off / Towel /	Circular outline / Torch, by stuffing paper down the opening and lighting it / Ball catcher / Funnel /	Battery for power / Fuel for fires / Kite flying / Situate a band in the back and have them play music as the truck is moving / Water storage, if the back door is closed /	Easily identified marker / Plug circular holes leaking water / Whittled into any	Jack, to lift heavy objects / A sign post / Water holder /	Flyswatter / Trail marker / Soles for shoe repair / Clapping noise maker / L
Reading / Aquiring knowledge / Entertainment / Secret storage / artwork / fire fuel / propoganda / improvised weapon / catch/frisbee / propping up a table / To cause s	Eating / Poking / Prying / Leaving in people's things as a practical joke / artwork / Bend into a fastener / Bend into a tool, such as a bottle opener /	A place for objects to go / To look pretty / part of a rube goldberg contraption / artwork / weapon / obstacle/barracade / to do a flip / dancing / to demonstrate the extent of ones anger /	Drive a nail / Unjam things / Hit misbehaving sibling / Remove a nail / Demolition / Pry ANYTHING open / spoon for food / Shaping metal / Smash insects / /	Coverage. / Improvised flag / Improvised shirt / Rope / Towel / Napkin / place to rest warm objects / Worn over arms to protect from heat, chemicals, etc /	Make music / Fireworks stand / A piece to put over the fireplace to give people the delusion you are musical / A complex funnel / Could be soldered as a replacement pipe if needed. / Use the tubing for storing mater	Driving / Crashing / Towing / Carrying large loads / Flattening objects / Crack jammed containers open / Music player / Movie theater / Mobile home / Hottub truck	Food / Snowman's Nose / Wedge / For breaking an egg / Improvised tent stake / Juice for drinking / Use the orange juice for dye /	To clear something / To pry something out of the way / Knock on someone's door / Wave hello / Clean up poop or some other material / Fight zombies (or other enemies) / Dig something / If it is a small flat shovel, as a bookmark / If large enough, like the size of a building, could be a landmark or flagpost /	Footwear / Improv weapon / Cut straps to make a bracelet / If the sandal was larger, perhaps a flotation device / For running / throwing/catch / Making art/footprints / To identify a criminal / Scoop coarse material /
reading / weight / door stopper / ruler / scrap paper / kindling / paper airplanes / hiding valuables / fly swatter / hammer / pretending to look smart /	spoon / balance / bend it into a ring / spare metal / outlet tester / stabbing tool / prying tool / ballistic weapon / be	sit on it / chess board / bloackade / scrap material / raft / flooring / door / keep pets contained / cutting board / large weapon / ram / giant fan / sled /	blunt weapon / weight / prying tool / meat tenderizer / fix-it-all tool / gavel / car denter / walnut smasher /	pants / arm warmers / hat / flotation device / bag / flag / scrap fabric / curtains / fan / canvas / whip /	alarm / blunt weapon / hammer / scrap metal / blow dart / confetti cannon / measuring resonance / testing deafness / weight /	transporting / bridging a gap / weight / partymobile / mobile camp / ram / spare parts / landmark /	hole plugger / bait / food / weapon / hold links of a chain together /	digging holes / carrying liquids / weapon / lever / press buttons really far away / hitting a gong / sled / hammer /	footwear / spare leather / measuring tool / fly swatter / table height adjuster /
read, learn more uses / tear out pages, use as fiber for knots, etc / mash up paper with water or spit to make a paste / sell / burn for heat / teach a class / remove solid material from covers and spine / paper airplane / clothing from paper / write a better book on the pages / blunt w	eat food / comb hair / break off teeth, use as needles / stab someone / pick a lock / melt down for scrap metal (if metal) / calm yourself with a small zen sand garden / dig a hole / reach something in a small gap / make that awful noise against a chalkboard / hit someone / shatter a window (or anyth with the handle /	storage surface / eat a meal at it / stand on it to avoid the ground / sell it / block a door / use wood for fire / use glass parts for optical or violent purposes / burn finish (if applicable), wake someone with the smell / remove bolts, make something else / disassemble, built something else / break off legs, ram down a door / throw out a window, escape /	blunt weapon / hammer in a nail / hang from something (lots of hammers have a hook on the handle) / remove head, use to make fire / remove head, cf carrot uses / pound a hole / hook over a ledge, climb a wall /	clothing / spare cloth / floatation (inflate with air, tie off ends) / jump rope / tie things together / spare thread / choke someone / tie off ends, fill with rocks; blunt weapon / reach high object / whip / /	melt into any of thousands of other things / play a song / startle someone / play into certain phones or modems to bypass security / hit someone / rouse an army / make some change on the corner / study properties of brass / sell as scrap metal / use to conduct heat, start a fire / catch rainwater in the horn	personal transportation / sell, buy lots of carrots, hammers, and pants / use fuel and tires for a fire / counter-weight to lift objects or scale a wall / pull things / remove gear stick; cf carrot uses / break windshield, use glass for optical or violent purposes / use doors to slide down a hill / barter up for a bigger truck / sell for insuran e	eat / sex toy / mash, use to fill a hole / grow more carrots / hammer in a nail / blunt weapon / stab someone / tear leaf, use as cloth or fiber / dig a hole / plug a leak / reach something stuck in a small gap / throw to reach a high object /	dig a whole / move snow / attack someone / use head as a helmet / remove handle, hold it over fingers, punch with great force / burn handle for heat / make a table or a hammer (cf their uses) / use as a support piece for a larger structure / break a window, obtain a truck / sell / melt down head for	wear on feet / wear on hands / use straps to tie things, to brace joints / hold hot or sharp things (that you don't mind risking dropping) / shield eyes from sun, wind, etc / use to soak up water / dig a hole / mix cake batter / use thong as a slow-burning fuse / melt down rubber, reshape as something more useful / hit s
reading / door stop / paperweight / carve it to make art / use the pages for paper mache / press flowers / roll cigarettes with it / use it as a plate / tear out pages and stick them to things to mark a path / learn knowledge from it / use it to look smarter than you are / se	back scratcher / eating utensil / stabbing device / balloon popper / lock pick / toothpick / miniature gardening rake / electrocution device /	you could put things on it for storage / you could eat on it / throw it to express frustration / large door stop / put it in a pool and make it look like you're walking on water / large step stool / island in "the floor is lava" /	head basher / musical instrument / paperweight / nail hitter / use it to whack holes in the ceiling to look like stars / anchor / physical parabola demonstration / finger smasher / old technology destroyer /	clothing / purse / something to keep you warm / an odd shaped jacket / cat trapper / towel / reupholstering / blinds / sails / a hat /	music maker / jewelry holder / funhouse mirror / decorative lamp base / vuvuzela / something to hit someone with / window breaker /	transporting materials / flattening unruly grass / garage door destroyer / you could run over clothes to give them that cool worn out look / you could use it as a house / you could put a trampoline in the back and make it fun / musical	toothpick / q-tip / knife / female pleasure device / pendulum / back scratcher / nose picker / door stop / cork / food / javelin / torpedo /	beheading device / digging device / pull up bar / large door knocker / funhouse mirror / gardening trelice / art / building structure /	door stop / put it under a corner of a table when it's wobbly / shoe / mouse boat / throw it to get attention / aquarium decoration /
Reading / Burning / Learning / Holding / Hold papers underneath / Looks nice in a home library / Tearing our pages / Citations / Studying / Discussing about /	Eating food / Cutting food / Weapon / Digging / Stirring / Setting table / Work on farm (pitch fork) /	Eating on / Laying on / Dancing on / Sitting on / Folding / Breaking / Flipping / Shelter underneath / Shield from other weapons when flipped on side / Fort building / Placing/stacking things on / Doing work on / Writing on /	Hitting nails / Weapon / Pulling nails out / Throwing / Building things / Digging / Weighing down / Holding papers down / Prying things open / Denting things/breaking things /	Wearing / Covering private parts / Warmth / Worn to be socially acceptable / Running in / Swimming in / Walking in / Protect knees and legs / Pockets to hold things / Can use belt to hold pants up /	Music / Getting someones attention / Concert / Football game cheer / Candy holder / Scrap Metal / Art /	Driving / Sitting in / Travelling / Towing / Carrying large loads / Riding on / Pulling / Pushing / Running over things / Scrap metal/parts for selling and using /	Dinner / Food / Ear plug / Get someones attention / Projectile / Salad / Wrap / Fake finger / Snack / Eyesight improvement / Carrot cake / Feed animals /	Dig / Use as weapon / Pry things open / Dent or break things / Break ice/glass / Bury things / Plant things with / Make loud noises/wake somewon /	Wear / Protect feet / Kill flies/bugs / Float / Walk in water with sandals / Wear on beaches / Smack someone/something /
rip pages out and use as scratch paper / use a book to sell someplace and get money / use it as paper weight / use it as something hard to write on / as an umbrella when raining / can write in it / making art with the book/paper / light stand / cut a hole in it and plant a	stab someone / use the other end to stir a liquid / make holes into styrofoam / juggling device / weeding a garden / picking your ears / scratching/itching device / pick a lock /	something to write on / something to put stuff on / if wood, can carve it into something / an experimental tool to see how much bacteria is on it - swab it / chess table / baby changing table / beer pong/other games / bed to sleep on /	killing someone/knocking someone out / doing the knee tap that doctors do / hammering a nail / pushing something into the ground / judges gavel thing / instrument if hitting it against something metal /	can wear as a shirt / can make it into other clothing/stitching / can make into a bag / make a puppet out of the material / painting canvas / remove the zipper and use someplace else /	play music / be used as a car horn / hit someone on the head / home for a mouse or tiny animal / walking device / can hold signs on top of the trumpet / basket /	monstertruck jam / Skateboarding tool / Home for homeless / Wheels can be a slide / carry things to and from /	food / food for animals / tickling device with green leaf / hitting device / shovel / practice twirling between fingers device / counting objects if diced up / / /	bang someone in the head / to dig / to move snow / lifting heavy stuff / opening air vents / making a hole in the ceiling /	shoes / put on dogs feet / make into art project / use as bunny ears /
For reading. Can be used a coaster for liquids or food containers.	To eat with. Allows for specific target and grasp on certain foods. One can cut up their foods with a fork.	Place objects on such as books, food, computers, etc.. Center piece of living room. Where people	Used to place nail in place. Also to realign certain things that have shifted out of the order.	one would wear pants for leg coverings.	Play music. Entertainment. Art piece.	Transportation device to get to a certain location. Helps carry multiple materials in the back for transport.	Used in dietary consumption to provide body with vitamins.	To pick up large quantities of snow, dirt, or anything on the ground.	Sandals can be warm mainly during the summer during the heat allowing feet to breath from all the closed tow shoes,
Read / Research / Work / Learn / Help / Teach /	Utensil / Helps with eating / Can be a weapon / Plastic or metal /	Useful invention / Can be used as a decoration / Holds books / A separation between people / Can eat dinner on it / Can be set with silverware / /	Good tool / Can fix things / Nails in fixtures / Constructs / Builds /	Necessity / Wear everywhere / Buy ugly pairs /	Play obnoxious sounds / Make too loud of noise / Play in a symphony or orchestra / Not allowed in a library / /	Good vehicle / Can move big objects / Has 18 wheels sometimes / A mode of transportation / Takes /	A good vegetable to eat at lunch / A healthy choice / Can steam them for dinner / Can work well with meat entree / Bugs Bunny's food /	Kill someone / Dig dirt up / Dig a hole / Bury someone / Garden / Build a sandcastle / Work on a construction site / Farm /	Footwear / Foot protection / Necessity / Trivial / / / /
as an item to read / as paper for a fire / as a journal to write in / as part of a sculpture / as something to lean on / as a small umbrella / as a back scratcher / as a weapon / as a flower presser / as a paper weight /	as an eating utensil / as a weapon / as part of a sculpture / as a drawing utensil / as a hole puncher / as a knife / as a way to fling things / as a way to get food out of your teeth / as a way to get things out from under your nails / as a paintbrush / as fingers / as a back scratcher / as a comb /	as a sculpture / as a place to hide under / as a stage / as wood for a fire / as a place to dine / as a desk / as a place to play ping pong / as a divider / as a way to blockade /	as a weapon / as a tool / as a sculpture / as a toy /	as clothing / as part of a sculpture / in a blanket / as a flag / as a way to put a fire out /	to play as an instrument / in a sculpture / as a funnel / as a straw / you can melt it and turn it into jewelry / /	travel / transportation / entertainment / advertisement / fun/play / construction /	as food / as bait to catch animals / as a crayon / as part of a sculpture / as a spoon / as dye /	as a cane / as a way to dig / as a weapon / as a dancing prop / as a sculpture / as a sled / as a big spoon / as a toy /	as a shoe / as part of a sculpture / as a bug swatter / as a stepping stone / as a weapon / as a blindfold / a
read for pleasure / use as a hard surface to write on / read for research or information / give to someone as a gift /	eat food / bend to make a bracelet / stab things / scratch your back / create lines in a painting / scrape away paint /	Put books on / write a paper on / eat dinner / place a vase of flowers / do taxes on / have a family gathering around / play board games on /	nail two pieces of wood / crack open a crab's shell / pull out a nail from a piece of wood / put a nail into a wall / take a nail out of a wall	wear / wash / give to someone as a gift / buy / sell / to hold your wallet and phone (in the pockets) / keep you warm / keep you stylin' / protect you from ticks when your hiking /		drive / play with (toy) / emergencies (firetruck) / transport packages / mail truck / dumptruck / cement truck /	make soup / make carrot cake / shred and put in a salad / serve on a veggie plate / dip in hummus / cut up into little pieces / peel / eat / throw away / feed to babies (mashed) / feed to a rabbit / /	dig a hole / shovel snow off the driveway / shovel snow off the sidewalk / hit someone on the head / dig a grave / gardening / make a huge pile of dirt /	wear on foot / kill spider / kill fly / kill cockroach / kill other bugs /
reading, / door stop, / art, / protection, / wisdom, / secrets of words, / inspiration, /	paint brush, / art, / sculptures, / tool to eat and other matters, / weapon, /	Use as blank canvas to paint on/stain on, / use as a paint pallet, / art, / recreational purposes, / storage space, /	weapon / as a canvas / as an art piece / as a tool / as a symbol of power / a symbol of cowardice / stamp	to wear, / to decorate with paint, / use as painting smock / use as thermal heating system as opposed to simple cloths, / add lights to	music, / art, / as a canvas, / sound, / initiations, / teaching instrument, / /	driving, / use as canvas, / transportation, / aid to needy, / taking people with terminal illnesses on the back of a truck for a ride to make them happy and thus feel better, / using the bed of the truck to hang out with friends, / using the bed	to eat, / to paint, / to heal mild forms of epilepsy, / to make a joke (carrots are always funny) / to	a weapon, / an art piece, / a tool, / a paint "brush" / a conductor / a sled / a	Weapon, / footwear, / wall art, / hangers, / using them as stamps, / door-stoppers, / /
Burn for warmth / Rip or tear pages / Read / Look at pictures / Fold or hide things inside it / Use papers to make paper airplane / Kill time with it / Throw at something / Melt and use the glue in the spine of the book to stick things together / Use as a shield from airsoft bullets / Use as a ba	Eating food / Hurting or stabbing something or someone / Bending / Digging / Use prongs as fish hooks after bending them / Burn down and use as scrap metal / Throw at something / Use as drumstick / Use to hit things to get peoples attention / Weapon to kill animals /	Eating on it / Dancing on it / Cutting up and making scrap wood to use for making a sword or other item / Sleeping on it / Using as a shield / Playing on it as if it was a drum / Banging on it / Breaking it / Hitting it / Sanding it / Pushing it / Making it into a sled / Burning it / Doing homework on it /	Hitting nails into place / Hitting other things to hurt them / Prying nails back out / Using wood for fire to make heat / Melting down metal part to use as scrap metal / Throwing at something to hurt or kill it / Using as self defense weapon / Hitting and breaking things open / Using to hit things and make noise to draw attention to you / Breaking/smashing things / Remodeling house or breaking dr…	Wear for warmth / Wear to protect legs / Hold things in the pockets / Cut up to use cloth shreds for something / Hang up to notify someone where you are / Burn for heat / Wash to make them clean / Fashion / Make you look good / Use to make part of a shelter / Use as a towel to clean something up /	Play music / Get someones attention / Annoy someone / Use as a weapon to hit things / Burn down and use as scrap metal / Bend parts and make a sculpture / Break it apart / Throw at someone / Scare someone with it /	Driving / Traveling / Running things over / Burning down for scrap metal / Using parts to make another thing / Using box in back of truck as a mobile home or to store/carry things / Use wheel rubber to make a fire to draw attention to you if you are lost / Use the radio in the truck to kill time and listen to songs / Use horn in the car to draw attention to you / Explode the gasoline in the gas t…	Eating / Throwing at someone / Using in a soup/stew/other meal / Flinging into the air / Flicking around / Burning / Chewing on it / Throwing to get someones/somethings attention / Use as a treat for an animal like a horse / Snowman nose / Pretend to use as a knife / Plant more carrot plants using seeds if there are any /	Digging / Hitting things to hurt them / Melting down and using metal part as scrap metal / Using the wooden part as a spear / Throwing at someone / Using as a weapon for self defense / Burning wood for heat / Hitting things to make noise to draw attention to you/scare away bears or other animals / Using as a torch / Using as a flag pole /	Wear / Use to swat a fly / Use to float a message to someone when lost at sea / Using it to hit something or to fan yourself / Protect feet / Burn it to make black smoke to be seen and rescued if lost / Using it as scrap rubber for many different things / Using as a shield on your arm / Throwing at something /
Storage for important things (carve into a book) / Night stand when piled up high / Fort /	Doll / Bend them to make bows / Glue a bunch together to make a sculpture / To scratch your back / tooth pick / Hair brush / Poke pimples /	Play house underneath it /	Art Piece / Decorative Doll / A bridge w	Cut the ends to make bracelets/cuffs / Make short shorts / Cut material to make dresses for little dolls / Make a bandeau out of it / Strip material can make a endless scarf"	Art Piece / Vase for flowers / Book Holder / /	House / Swimming pool inside / Mini bar / A roadside food truck / Moving garden with all types of plants / Mobile thrift/consignment stor	Necklace / Shredded carrot can be used for an art project (masks pertaining to animals) / Carved into little sculptures / Weapon /	A decorative piece for a home leaning against a bookshelf / A sword /	Footwear / Use paint to make a imprints on paper/other materials / Use various to hand on a wall and you'll get an art piece /
to read / cut hole in middle of pages to store stuff / paper weight / bookend / small tent for small creatures / prop up stuff / stack to make towers/table surfaces/pyramids / make mosaic with covers / use as sketchbook / cut out words/sentences to make word-based art /	eating utensil / weapon / make imprints on softish but firm surface / bend to make into boomerang / use in sculpture / use in still life drawing / to play with when one's bored /	writing desk / easel / edge can be marked as a ruler / cut up to be a sculpture / painted like a mural / flipped upside down, put blanket on top of legs to make a small room/tent / place to sit on / place to eat / place for people to gather / place to play games / carving board / bed / drum / foot prop /	tool / weapon / chisel (other end) / javelin / part of still life to draw / dip in ink/paint/etc. to draw with / use to flatten things / prop / replace missing hand (like captain hook but with a hammer) /	clothing (for legs) / towel / giant paintbrush / canvas / cut up to weave into rug, etc. / as rope / cut to make clothing for other parts of body / blanket	musical instrument / military use instrument / use in still life drawing / use as mirror / weapon / paperweight / shelter from rain /	transportation / for shade / to make patterned imprints on ground (wheels) / place to sleep at night / place for alone time / weapon to ram things/people with / to look cool to other people / as a canvas	to eat / use leaves to paint with / cut slices and carve designs to make small stamps / carve as a sculpture / use in a still life / use in compost pile / lure a rabbit / use as an offering to a god that likes carrots / use as inspiration for a story /	gardening tool / weapon / sharp edge (axe-like) / still life drawing object / musical instrument / sledgehammer / tie something to the end and use as extending pole / flatten stuff / prop stuff up / pole holes with /	shoe / defense weapon (slap people) / used to prop up uneven table legs / put on paint/ink/etc. to make pattern stamp / wrap up and carry small items /
A weapon / A hat / A reason for a song / A plate for a pie / A dream within a dream / A sculpture of conformity / A testament to knowledge / A memory of trees / An accessory for a nerd / A necessary prop for a production of Alice in Wonderland / A new beginning / A gift /	A comb / An instrument / A prop to show that one might potentially be unhinged / A gift for an Eccentric Poet / A passive aggressive gift for someone who enjoys finger food / A present to Koreans who believe hamburgers are eaten with a fork and knife / A way to show you were not born with a silver spoon in your mouth / A way to get rid	A picnic with imaginary friends / Something to throw knives at when stressed / A stage for a dance / A tool for spying on your neighbors / A tool for escaping your backyard / A gift to a child you dislike complete with a brussel sprouts / Som / / (I will not say something to have sex on top of. I bet everyone says that.)	A tool to enjoy the sound of shattering glass / a theater prop / A gift for those with hammer fetishes (I'm sure they exist) / Something to cuddle with at night time / Something to make you feel powerful / Something to make you feel dangerous / Something to drop on the floor / Something to cook with / S	A creative purse / A place in which to keep my quills / Oven mitts / A prop for strippers / Arm warmers / Stress relief (ripping them open) / A hairband / Something to scare away deer / a method of escape from a prison tower / Se	To fool people into thinking Jesus has returned (seriously, it's in the Good Word) / To wake up a sleeping dragon / To stare at one's distorted reflection / / It's shiny. Who wouldn't want it as a present? / / Something to hide chocolate in / Something to make you look jazzy. / Something to carry around on a lonely day /	One truck for driving / / To eat something in / To dream a small dream / / Three friends can hide in here / Three costumes can be made / Three drinks can be brewed / / For hiding 101 Dalmations / For private, private parties / For storing bottles of dandelion wine / For a place to read a book / /	A way to plug one's ears / A present for a bunny / A punishment for an unruly child / / A gift for those who crave foods that might improve their eyesight / A gift for those who dream of turning into Peter Rabbit / A gift for those who want their skin to turn orange / / A way to get someone's attention / A w	For burying a body / For when you dress up as a witch for Halloween and lack a broom or a vacuum cleaner / For when words are not enough / For intimidation / For threatening away deer in your back yard / For scooping up your dog's poop / For an element of symbolism in your Literature video final project / For creeping someone out by scraping their roof at night	A way to protect one's hand from the heat / A sculpture project / A postcard / Something to get someone's attention with / Something to casually drop from several floors / Something to comfort yourself with / Something for those with a sandal fetish (I'm sure those exist) / A gift for a person missing a sandal / A passive agg /
read / door prop / use paper from for kindling / cut out inside to make secret compartment / paper weight / use to fan oneself / cut out words to make collage letter / hit and kills bugs with / use as blunt object to hit attcker with /	to eat food / to comb through hair / to stab something / as a musical instrument against different surfaces / to reach things deep in cans / to fork someones yard / as throwing weapon if attacked / bend into a bracelet / / /	eat off of / play games on / do homework on / layout projects or schematics / make a puzzle on / cover with blankets on edges and make a fort / use as a lemonade stand / stand on to reach something high / paint to make	nail in things / take out nails / door stop / cane for dwarfs / stick through door handles to bolt door closed /	clothing / cut into shorts / tie to a pole for a flag /	as an instrument / use reflective properties to put on makeup / paint and use as wall decoration / blow loudly to wake someone up / use just mouth piece to make animal calls / wave in the air and use reflective properties to get someones attention far away /	drive to and from places / carry heavy loads/ haul things / as a tailgate to sit on at a concert/sports game / sleep in the bed or cabin / fill up bed with water make a mini pool / fill up bed with ice make a huge cooler / use to pull around a sled on back / do 8's in the snow / go offroading /	food / snowman nose / palm tree trunk in food decorations / prop to impersonate bugs bunny / u	dig holes / fill in holes / use as blunt object to defend oneself / cut things in half with metal blade / break apart rocks / use pole part as stake for holding something up / a walking stick / hit against different material to make different musical	wear on your feet / hit bugs with / paint and use as wall decorations / tie two together and use as ninja weapon / carry as back up shoes in purse / use plastic thong part
read, cut out words, cut out a chunk of it and make into a secret compartment box, use as a decoration, paste things over to create own book, sell, buy, give as a gift, highlight, make a report on it, flap it and pretend its a bird, flip through the pages fast to get a breeze on your face, smell the pages, fold the pages, rip out pages, burn, hug, stack and use as a chair, put on shelf,	eat food, comb hair or string, barbie brush, a mini grill, an engraver, a paintbrush, a mini spatula, a catapult, a mallet, a nois	eat off of, present food on (buffet), place objects on, put a big sheet over it and sleep underneath like a tent, sit on, rest feet on, sleep on, drawing surface, draw on it, cook on it, wash it, make dirty, drill hole and put um	a mallet, a weight to lift, a nutcracker, a meat tenderizer, to fluff pillows, use the opposite end to shovel, to break ice, to break down a wall, to nail a nail, a teddy bear, to destroy	Wear, cut into shorts, fold, hang on hanger, stack with other pants, iron them, cut out fabric to use for other things, set on fire, throw away, give to charity, buy as a gift, take off, throw in hamper, wash them, rip them, sew, hem, patch, use as a flag, put on arms	play, put a cork in the mouthpiece and fill with water and put flowers in it, unbend it to be straight, hang on a wall, dip in paint, wear as a hat, fill with some water and spray it out when playing, use each end to listen and tell secrets through, hide things inside of it, dip spout in paint and make prints, put hand in it,	as a float, to drive, to flatten things, to transport things from one place to another, to fill up with water and use as a pool, motor home, party truck, use as a play pen, hayrides, to sit in, to have an on the go con	to eat, to carve, to cut a design and use as a stamp, stick in your ears as ear plugs, drum sticks, stir soup, baton, chopsticks, kabob, stick a marshmallow and roast over a fire, feed a rabbit, use baby carrots to put between toes when getting a pedicure, pretend its a cigar,	Shoveling, rowing a boat, alarm clock, make sparks on road, hit something, to lift weights, pretend to ride a horse, baseball, fill with water and drink out of (human or animals), umbrella, eat out of, hop on like pogo stick, catapult, cane,	wear, pretend its a phone, slap someone with, swat a fly, step on gum with, mini oars if you were floating on a tube in the water, make footprints, put on hands, put in closet, use as a painting tool, bury in the sand, decorate,
paper weight / carve into it and make a sculpture / building blocks / make/build fire / gain knowledge / decoration / secret hiding spots / door stop / stick it on a	heat it and turn it into a bracelet / back scratcher / use it for gardening to break up dirt / paint with it to get a different pattern with the tines / attach 12 together to make the face of a clock / use it as a weapon in the apocalypse / hair brush /	sleeping / massage table / sled in snow / if it's made out of wood you can float on it in a flood / chop it us and use it for firewood / attach mesh to it and use it to hold animals like a chicken coop / turn it upside down and take off the legs and use it as a place to make a garden / put blankets on top and make a fort /	break things / paper weight / meat tenderizer / weapon / use the reverse end to pry open things / m	rip in half and use as sleeves / use to clean/dust things / layer them to play in the snow and stay dry / hang them like curtains / turnequit / wrap them around /	play it / blow fire out of it / use as a sparkler holder / flower vase / launch fireworks / heat the metal and mold it / make it into a water fountain and take out the tabs so water can flow out of them / use for a centerpiece at a table	sleep in it / transport things / go off roading / light it on fire and use it as a bomb / turn it upside down and us it as shelter / pull things/tow things /	plug your ears / wand / pointer / stopper / decoration / pick your nose / temporary drawer handle / filling for bean bag / drum stick / tooth brush /	dig holes / smash windows / hammer things / use top as hat / carry hot things / flip eggs/make worlds largest omelet / sled / chop down small tree / carry snakes / clean pool (not super effectively) / weight lifting /	fly swatter / paint it/decorate it and use it as a keepsake / decorate a pair with a friend or significant other and each keep one / if it's not too floppy, use it as a hammer / a hot pad to take something hot out of the oven /
Read the book. / Try to read the book backwards. / Cut out specific letters from a page to make a cool secret code message for a friend. / Tear out all the pages, and use the bind for your own short stories book. /	Eat with the fork. / Dip the fork tips in paint and draw lines on a canvas with it. / Learn a magic trick that makes it look like you can bend the fork with your mind. / /	Eat on the table. / Eat under the table / Nail the table to the front door to protect against zombies. / Make a fort out of the table by putting blankets overhanging around the edges. / Cut the legs off the table and make a raft out of it. / Cut a round hole in the middle, stick a big umbrella through it and put it outside as patio furniture. /	Build a dog house with the hammer. / Protect yourself from a burglar with the hammer. / Make a new game, similar to darts but with hammers instead. / Learn to juggle multiple hammers. /	Cut the pants into shorts. / Cut the pants down the middle, down between the back and the zipper, flip them inside out and sow them back together. / Sow extra pockets. / Add a rando	Learn to play the trumpet. / Sell the trumpet. / Hang the trumpet from a picture frame and display it as a piece of art in your house. / Bend the trumpet into different shapes to try and make new sounds. / Join a band. /	Drive the truck in a monster truck show. / Sell the truck and get a car with better gas mileage. / Go off roading with the truck like they show in the commercials. / Fill the bed of the truck with tree and plants and bring them home to plant in your yard with the help of the shovel. /	Eat the carrot. / Carve a famous face out of the carrot and add "the carrot to the end of the famous persons name. / Dice up the carrot and add to mashed potatoes. /	Dig a hole with the shovel and put a time capsule in the hole with the sandal in the capsule. / Protect yourself against zombies with the shovel. / Dig a hole for a tree and plant it. / Landscape your yard. /	Wear the sandal. / Cut it up into little pieces and make an outline shape of a sandal with the cutup sandal pieces. / Kill bugs in the house with it. / Wear to the beach. / Donate. /
reading / writing in / writing on / fueling a fire / spare paper / projectile / showing off / sitting on	eating / magic trick / stabbing things / extension of the hand to reach something just out of reach / lever / catapult /	sitting / standing on / hiding under / use as a support for an object that would otherwise fall over / placing objects on / decoration / a surface to do projects on / eating on / weightlifting (size permitting) / / /	push nails in a wall / hanging picture frame / constructing a desk/table / making a dent / breaking a wall / pulling nails out a wall / constructing a house /	protection / warmth / comfort / spare fabric material / holding things /	I play trumpet! :D / / making music / transcribing help to figure out notes to a song/piece / making noise / getting someone's attention / wooing someone / getting people angry/annoyed / signalling an event /	carrying things / transporting people / pulling things / pushing things (can attach a snowplow) / intimidating people / protecting people / causing damage	eating / use as a lever / hitting something (like a hammer) / bait / toy / if a table leg is too short, you can put one under the short leg / planting / decoration /	digging / moving soil / lever /	protecting the soles of your feet / hitting people / exposing the top part of your feet / can use as a hammer too / or support for a short table leg /
read / write in / learn / draw in / doodle in / press flowers in / use as weights / stack it / keep pictures in / keep bugs in / throw / eat on /	eat with / use as weapon / poke people with / throw at people / fling food with it / dig / bury / fan yourself / stir / pound / lift / toss / instrument / comb hair / tooth pick /	eat on / keep books on / keep dishes on / eat dinner at / eat lunch / eat breakfast / eat supper / eat 2nd breakfast / eat brunch / watch movies / keep laptop on / play cards at / play games / dance on / use as weapon / break / fix things /	pound things / take out nails / kill with / destroy stuff / straighten stuff / pry stuff open / collapse things / use as fly swatter / use as fan / threaten people / defend yourself / puppet show / toy	wear / rip / bleach / cut / roll up / roll down / draw on / buy / sew / repair / hem / shred / air out / wash / dry / breathe / store stuff / cover yourself / stuff /	play / poke people / annoy people / make money / sell / throw / drink with / create / paint with / dance with / march with / run with / balance / plug / clog / stuff /	drive / play with / move / travel / sleep in / live in / keep your pets in / use for extra storage / tow things / ram into other cars / chase people / stalk people /	eat / peel / toss / fling / dip / crunch / munch / launch / chop / stir / squeeze / shred / suck / drink / feed rabbit / use as weapon / pencil / dice / mince /	digging / hide and seek / burying / tossing / hit people with / dance partner / use as a microphone / collect water / use as measuring device / kill bugs with / eating utensil / defensive purposes /	wear / buy / keep feet warm / rip / break / lose / pretend your a roman / pretend your jesus / use / throw at people / football / tho
to read / to learn / to burn / to cut and make a collage / to give as a gift / to buy at a store / to teach someone / to tell a story / to draw in / to keep a calendar in / to store on a shelf / to get from the library / to read for inspiration / to put in a backpack / to understand historical events / for school / used t	to eat / to carve pottery / to poke someones eye out / to scratch someone / to wash / to bend / to use in a sculpture / to carve your name on a tree / to dip in ink and draw 4 lines with it / to fling grapes across a cafeteria / to stick into a potato and get it stuck / to	to paint / to build / to eat at / to throw out a window / to make into a bench / to put your things on / to be a central location for gatherings / to dance on when your drunk / to spill things on / to have a flat surface for writing / to leave your dishes on / to display something /	to chisel out plaster / to build / to hang things on wall / to smash things / to put things together / to pull things apart / its the nose of a type of shark / to drop on someones foot and hurt them / to hit someone in the head to knock them unconscious /	to wear / to take off / to leave somewhere by accident / to cut / to decorate / to wash / to show off your body / to buy / to sell / to brag about / to judges somebody's figure / to store things in the pockets / to run in / to rip / to cover self from the cold / to show sexuality / to cut and remake into something new / to	to make music / to melt down in order to get brass / to annoy your neighbors / to rent at a music store / to hurt your fingers / to get spit in the pipes / to join the band / to play the national anthem / to play in the n	to drive / to load supplies / to transport an art project / to transport people / to store lawn equipment / to show manliness / to hide insecurity / to put dead deer / to become filled with water when it rains / to drive on a farm / to buy / to sell / to	to eat / to feed Buggs Bunny / used to talk about pigments in biology class / to help your vision / to turn your skin orange / to buy at the store / to pull from the ground / to put in a soup / to help your digestion / to curve hunger / to be healthy / to be the nose of a snowman / to make a carrot cake / to	to build a sand castle / to transport plaster / to garden / to dig / to put in your garage / to pat down dirt / to scoop up dog droppings / to chop things in half / to carve / to burry a body / to dig up buried treasure / to dig up a body / to dig up worms / to cut something / to throw	to wear as a shoe / to put on a necklace / to use at the beach / to cover your feet when you get the mail / to put in your purse for when your heels start to hurt / used on images that represent summer / to buy / to sell / to wear when you get a pedicure / to wear in the summer / to put on your barbie dolls / to hike in Israel /
Reading / Door stop / Hat / Collage / decoupage supplies / Wrapping paper (tear out pages) / Poster (tear out pages) / Secret box (cut out inside) / Posture training tool (place on head) / Make someone taller (stand on it) / Decoration / Escape from reality /	Dinglehopper ("Humans use these little babies to straighten their hair out.") / Microphone / Eating utensil / Potato stabber / Sword / Other deadly weapon / Tongue manipulator / Doll / Masher / Take-someone's-eyeball-out-er / Hole puncher /	Dinner eating surface / Sexual intercourse surface / Cooking surface / Storage surface / Dancing surface / Decoration holder / Blockade / barricade / Hold doors closed or open / Display items (greeting ca	Song subject ("If I had a hammer, I'd hammer in the morning, I'd hammer in the evening, all over this land...") / Hitting nails / Baton / Doorstop / Bookmark / Weight / Sword / Bludgeon / Increase torque / Bottle opener /	Bottom cover / Scarf / Mask / Blindfold / Weight loss indicator / Restraint / Tie / Soak up liquids /	Musical instrument / Cup / Pinocchio-style nose / Mother's-best-vase smasher / Headache inducer / Eardrum damager / Mirror (when polished) / Cat distraction toy /	Transportation assistant / Jungle gym / Fantasy airplane / Flowerbed destroyer / Accidental pet killer ("Did we crush somebody's cat under the tires?" "Yes, ours.") / Entertainment for small children (scale models, Hot Wheels-type) / Carry large objects and supplies from point A to point B (lumber	Nose on snowman / Sword / Soup flavorer / Salad additive / Poker / Loud noise maker / Used to scare children by telling them they wi	Deadly weapon / Hole digger / Line drawer / Dead body burier / Dancing partner / Mud tracker /	Bug killer / Foot protector (from rain, dirt, snow, other elements) / Door knocker / Brush dirt / other unpleasantries away / Ear hat / Dance partner / Hand warmer / Musical instrument (when banged on ground)
entertainment / paperweight / kindling / cigarette paper / packaging material / make a support from a stack of them / hat / cudgel/weapon / status symbol / fan (wave it fast) / drum (beat it against something) /	eating utensil / trident (make it big) / rake / carving utensil for art / scrotum scratcher / back scratcher / comb / afro pick / toothpick / weapon / bunt holder /	Beer pong / Sled / chair / wall for mice playing squash / stool (if it is a very small table) / hammock holder (if it is very large and you use the legs) / top of a pillow fort / bed frame /	construction tool / firewood maker / weapon / crowbar (forked end of it) / musical instrument if used to hit a percussion thing / grappling hook /	clothing / shorts (cut them) / underwear (for never-nudes) / strange scarf / alcohol bottle wrapper (shoev it in the pants legs) / tusk warmer for elephants / jester hat /	musical instrument / tobacco water pipe (bong) (I've seen it done) / projectile launcher (clog up the bell and use an air compressor (I've done it)) / holder for a very thin candle (stick it in the mouthpiece part) / bubble generator (underwater with an air compressor) /	transportation / attached to horses, could be a carriage / delivery / immigrant smuggling / combat vehicle if you have a weapon / toy / status symbol /	food / phallic stimulus / snowman nose / projectile for trumpet launcher / can make them into walrus tusks (shove them under your upper lips) / a very tiny dugout canoe / inefficient spear head /	zombie pacifier / grave digger / sled / weapon / frying pan / scoop / toothpick if very small / cutting board / knife if sharpened / armor piece if large enough /	footwear / hat / palm protectors (wear them on your hands) / fake elephant ears / paperweight / hammer (if heavy enough) / table (if really big) /
reading / hat / eye mask / paper weight / flattening things out / pressing flowers / diary /	eating utensil / stabbing utensil / puppet / poking utensil / use to hold things / coat hanger if stuck in wall / poke holes to release steam / whisk / /	holding objects / bed / seat / place to fold clothing / footrest / level comparison / display space / fort / eating / straight edge /	hitting things / hammering things into other things / weighing something down / bending something / knocking someone unconscious / breaking glass / denting something / weight comparison / pulling out nails / knocking a hole in something /	clothing / sleeves / cleaning cloth / towel / hat / scarecrow / pillow / blanket /	instrument / warning siren / drinking vessel / hat / hearing aid /	transportating people / squishing people or animals / racing / transporting materials / pushing around materials / living quarters / changing room / storage space / dumpster /	food / pointer / earplugs / weapon / poker stick /	digging / self-defense / spear / poking holes / fire poker / moving materials from on place to another / pointer /	shoe / self defense/hitting someone / flotation devices / fly swatter / sun shade /
paperweight / door stop / foot rest / seat /	comb / key / back scratcher / to dig / stir /	raft / bed / sled / merry go round / rain shelter / drum /	toy / to play a xylophone / to play a drum /	clothing / washcloth / flag / towel / rug / blanket / curtain / pillow /	centerpiece /	pool / storage container / /	decoration / toy / stir	soup spoon / hammer / nutcracker / back scratcher /	shoe / fly swatter / paperweight / door stop /
To Read / Provides leverage / To sit on / Good replacement for firewood / To make a crinkly sound effect, if that's a sound effect you want to go for. / Use the pages to write a note on / Good paperweight! / To decorate/make a house look pretty / To show off your intellectualism / To learn or teach others / To get money off of by selling /	Eating / Poking people with it / Poke holes into a pie / As a tuning device (music) / To bite on / To bend into a purse holder / If you dip ink using the fork, you can totally draw some sweet ass lines. / /	Eating food off of / Drawing / Putting other things on it / Gathering around / Playing a boardgame / Carving pumpkins / Writing / Standing to reach the fan / Organizing your things / Have sex on it /	Hammer nails / Smash glass / Throwing weapon / To get out of a car / To build a house / Open a beer bottle / Pry off a nail / To chisel off a hard surface, ie rock or otherwise / To make circular indents in something / Knocking things like wooden flooring into place /	To wear / Scarf / If you poke a hole in the groin, it can turn into a weird shirt with sleeves / Putting things like phones and change into the pocket / To keep your legs warm / Can use it on a scarecrow / /	To play music! / To harmonize with other trumpets and intruments / Water/spit collection device / Use it to scare people with it's sound / If you melt it, you've got yourself some sweet metal to use / You can make a lamp out of it, the horn being the stand. / dec /	Carry large rocks in / Move out! / Carry all kinds of equipment / Cook food in / To drive around / As a portable storage space / If you put your furniture in there like beds and stuff, BAM. you got a portable room to live in / To move around immigrants /	To eat / Masturbate / Make a salad with it / Make carrot juice / Feed rabbits with / Feed just any animal actually. I don't think they are biased / If you cut off a little bit of the tip, you can draw with it! / You can use the juice to paint /	To dig dirt up / To bury a dead person / Find treasure! / As a weapon to either slice peoples head off or smash their brains / If you heat up the metal part, you can use it to cook eggs / /	To wear on your feet / To make a loud noise when you slap it against a large body of water / To level off the legs of an uneven table / If you could walk while doing a hand stand, you could have those as shoes
a portal to an imaginary world where reality does not hold you in bounds and limitations, where the only threshold you need to cross is the one of your creativity. / something to read / so	to eat / to stab / to pick up dangerous objects from the ground / to scrape off gum /	an object to sit at / something to put books on / a place to read / something to take up space / somewhere to work with people /	to hammer in nails / making furniture / self defense against attacks / disassembling objects /	tying objects together / walking around in pants / supporting bookshelves /	a musical instrument / a weapon to punish those who do not return books	drive / transport / deliver books /	to eat / color books / to plant and grow more carrots / use as door stoppers /	a thing to dig with	hitting people / walking /
Reading / Writing in / Make a bookshelf useful / Holding something down / Dropping / Pressing flowers/leaves / Poetry / Imagining / Escaping / Feelings / Homework / Business / Pleasure /	Eating / Stabbing / Cutting / Scraping the bottom of slippery shoes / Mashing / Stirring / Picking up / Entertainment / Playing / Imagination / Jail / Pushing /	Hold food / Pool table / Eat on / Family time / Computer table / Coffee table / Hold books / Hold magazines / Hold drinks / Take up space in a large room / Dance on / Sleep on / Organize things / Pay bills / Store papers / Hold lamp / Hold alarm clock / Hold pict	Fixing things / Hammering a nail / Removing a nail / Decoration / Injuring someone / Breaking something / Breaking in / Smashing / Loud noise / Hold something down / Remove staples / Hanging pictures /	Wearing / Warmth / Getting into / Party in / Take off / Hat / Pockets / Carry things / Hold things / Holsters / Carry tools / Cover legs / Not be naked / Protection / Prevent exposure / Dress up /	Play music / Play fanfare / Marching band / Have fun with / Look cool / Announce something / Collaborate / Make friends / Warning / Entertainma	Hauling large things / Sleeping in / Dumpsters / Trash / Mudding / Carrying wood / Carrying furniture / Moving / Driving / Drive in movie / Fire fighting / Speeding /	Eat / Rabbit food / Healthy nails / Healthy eyes / Put in stew / Put in soup / Carrot cake / Make carrot sculptures / Nourishment / Make a crunchy noise / Act like a bunny / Sword fighting / Cook / Eat raw / Glazed carrots / Stab softly with a pointy one / p	Digging a hole / Injuring someone / Planting flowers / Digging a grave / Planting a tree / Flattening / Breaking something / Planting vegetables / Filling a hole / Burying something / Treasure /	Wear / Look pretty / Match clothes / Protect feet / Good in summer / Show off toenails / Keep feet cool / Dress up / Costumes / Egyptian costume / Feel good /
use th	utensil to stab someone / to eat / gardening tool / back scratcher / make marks i	thing to put stuff on / place to sleep / turn upside down and use as horseshoe game with the legs / eat on / draw on /	knock someone out / use to put in needle/nail / break wall / take out a nail /	use as a shirt / cut and make into shorts / scarecrow clothing / can write on /	place to hide stuff inside the trumpet / door stopper / use instead of car horns /	mini truck-> toy / actual truck->home for a homeless person / place to store lots of materials / object to use to bike / motorcycle jumps /	food for a small animal (rabbit) / make into earrings / put into different foods / use as a snowmans nose / can put ink on the tip and use as a pen /	digging tool / beach tool for fun / use as a hammer / killing tool / knock down wood with it /	a boat for an ant/insect / pant pot / arts and crafts / for example make a flip flop basket / shredded and used to stuff something / cut out ci
for reading / keep on shelf / carry around / weight in back pack / prop in a play /	eat with / stab someone / stab something / farm equipment / dig a hole / bury / throw at someone / defend yourself	eat on / do school work on / arts and crafts/ read on	drive a nail / fix something / build something / be a carpenter / break something down /	wear normally/ wear another way/ take off / sew them	as an instrument / to join a band / to play on the street / to perform	drive around / pull something / carry something / pick up trash	feed to a rabbit / feed to a turtle / eat yourself / make a salad	dig a hole / move snow / as a weapon / jam inside a giant machine to destroy it / as a lever	footwear / kill bugs / look cool for summer / wear with socks and look nerdy / wear to class everyday and look lazy
for reading / to imagine new worlds / to get wrapped up in a story / to have with a coffee / to spend time in a bookshop / to look up information / to inspire new ideas / to hit someone with / to defend yourself / to cry over	comb hair /eat food / a tiny rake / dig	lay on / sit on / stand on / use as a bed/ hide under	smash a window / hit someone / bash a skull / fight zombies / hit a nail / build a table	wear / have as a keepsake / borrow / lend / fight over	play music / wake someone up / reveille / charge an army / marching band / play at a sports game	get to school / carry dirt / a toy for a child / go off road	plant / garden / dig up / serve to friends / make for thaksgiving / make a stew / make a salad	dig / fight / throw / stab someone / hit someone / move a pile of something	wear in shower / wear to beach / keep feet cool / eat the leather to survive / use as a pillow /
To make a fire / as a step stool / for reading / for understanding / for pretending to read / make origami	eating / poking / stabbing / popping a balloon / making holes in wood / carving / whittling /	have in a library / work shop surface / carve name into	build a house / build ikea furniture / build better furniture / hold in capenter jeans / pretned to be a carpenter	design / give to someone / wear / sew / model	play / practice / perform / join a band / play jazz / march	transportation / live in / go camping / construction / transport animals	bait for rabbit / eat / sex toy / peel / ingredient /	dig / clean a barn / bang on something to make noise / as a weapon / as a spear / jump on like a pogo stick	wear on feet / wear on hands / use strap to tie things up / kill a bug / hit someone
To make paper airplanes / use as a fan / use as reading material / burn / keep warm	eating/ scraping food / carving name into a tree / pondering uses for / banging on something	dance on / have sex on / cut up and burn / keep warm / use as a drum / play games one	bang on wood / hit nails / build / weapon / win a fight / brandish / intimidate your enemy	give as a gift / keep for yourself / look good in / watch yourself in mirror / try on / buy	play music / use as decoration	gt around / work / elctrician / plumber / ice cream truck / garbage truck	food / snowman nose / back scratcher / sell ar farmer's market	clear away snow / dig a hole / construction / gardening / feed a giant / stoke a furnace	put under knees when kneeling / wear on feet / kill a fly / hit a person
A weapon / a club / a throwing star / a frisbee / a football / iceskates / tap shoes / step stool / door mat / scrap paper	carry around in your pocket / use as a lucky charm / inscribe upon	have dinner / lunch / breakfast / school work / hang out with friends / have a meeting	build something/ hit a nail / weapon / be a burglar / smash a window / scare someone / pry a nail out / throw at someone	protect legs / tear up to look cool / sew / make a rope, escape from window / fill with rocks, make a weapon / fight someone	play for money / wake up an army / play jazz / hit someone with it / as a weapon	learn to drive / pick up your friends / sleep in the back / star gazing / camping	poker / sex toy / back scratcher / stab someone / fight	dig / as an oar / snow shovel / fight a battle / revolt! / peasant riot / throw at someone	footwear / fly swatter /hit someone / stay cool
read, / proper feet up / , hit someone / , level something / , increase the hieght of something / , holdsomething / , apply pressure to something / , evalate something , / burn / write on / learn from / impress people with / weight something / work out with / be bored by / fall asleep on / wedge under something / /	eat / play forks / cut somthing / poke something / stab something / open something / prod something / test the texture of something / transport something / move things across plate / use to turn over garden (pitch fork) / use as a Halloween accessory / flick something / fling something / captulet something /	fuck on / eat on / lay on / eat someone out on / get a blow job on / do homework / study / take a test / watch tv / prepare food / rest on / talk around / talk on / take notes on / take notes under / hide under / lift / move it / play games on it / play games with it / charge your laptop on / charge your phone on / charge your nook on / pass out on /	hit something / nail something / remove a nail / apply force / use a a crow bar / burn / melt down / melt down into other usefull objects that you could use / smash something / destroy things / use to chisel scuplture / check reflexes / break a bone / smooth something out / / /	wear / use them as a sail / cut and use fabric / wash / use as towel / use as a blanket / cover something up / warm up / dry off / use to show where you have been / transport / carry / pack them / dry them / i	play it in a: / concert / practice with others / quartert / solo / duet / small ensemble / jazz band / practice alone / play in large ensemble / play infront of a small crowd a / large audutium with a large auidence / melt it down / smash into pieces / use it to pry something up / use to prop something up / use to cheer someone up / use to depress someone / use to anrger someone / use to make /	move things / drive place / have sex in / have oral sex in / transport people / race / practice racing / go to practce / have fun / play games / play with / crash / destroy / crash into other cars / crash in to trucks / transport freight / use as a raft / use to get on a television show / paint / / /	eat / pleasure one self / pleaseure someone else / hit / feed to a: / horse / bunny / pig / cow / dog / cat / mouse / dolphin / whale / fish / shark / monkey / ape / zebra / rabit / hare / kangroo / black bear / brown bear / penguin / polar bear. / grow other carrots / nourish plants / let decompose / sell / buy / resell for a profit / resell for a loss / farm / / /	dig hole / make sand castle / scrape something / beat something / protect your self / carry / transport / throw / break and use the parts for other things / turn over a gardern / plant trees / plant flowers / plant veggietables / plant fruits / bury evidence / bury a / melt down / remove snow / nail something / pry something /	take a shower / use to sail / use to swim / walk to the pool / walk home from beach / walk to beach / wear / eat (if there crocks) / throw at someone / smell / destroy / hit someone with / tap / store / take off / put on your feet / wear on hands / put on for wet environment /
to read / to look smart / to gain knowledge / to escape into another world or reality / to not think about other problems / to lessen stress / to fill a nice looking bookshelf / to learn about the past / to speculate about the future / to think about moral values / to learn how to do/make certain things / to get grades / to learn how to read /	to poke people / to eat with / to use in children's creative projects / to fling food at others / to stab at pieces of food / to pick food out of teeth ew / to comb hair (e.g. Ariel Little Mermaid, oh yeah) / to use instead of the word "fuck" in a comedic way /	to set things on / to set your feet on / to eat dinner on / to play cards on / to do homework on / to do artwork on / to use in a furniture fort, including couch and bed pillows and blankets / to hide under in cases of bad weather and a lack of basement or storm shelter / for dogs to hide under and get human food from the one weak-willed human sitting th	to make pieces of furniture / to smack nails / to undo nails / to create things / to destroy things / to accidentally hit your finger with and cry out in agony about / to bang on walls to annoy neighbors / to accidentally annoy neighbors while hanging up family portraits on the wall / to hang thing	to wear on your lower body / to wear on your head to be funny / to cut holes in to look "cool" / to use to go to yoga class (in the case of spandex-y or comfortable pants) / to use in a hard labor environment (e.g. construction, etc.) / to wear in a formal work place (e.g. company office, meeting room, etc.) / to give to the poor so they have good clothes to wear /	to play in a musical event / to make noises / to be shiny and pretty looking / to play in a marching band / to play in a rock or other kind of band /	Toy / vehicle / to carry things / to carry dead bodies and shovels / to transport people / to haul things / to tow other cars / to have a hay ride in / to decorate with bumper stickers / to show off to girls	to eat / to put in a snowman's face (like a nose) / to give to rabbits, horses, etc. to make them love you / to make children eat / to poke people with / to cook with / to put on salads in a shredded form / decoration on food dishes / to plant in a garden /	to bury dead bodies, of course / to dig into dirt / to prepare holes for baby trees to be put in / to hit the bad guy with / to dig in the sand and build sandcastles with / to do construction labor / to use in the movie Holes, featuring Shia LeBoeuf (sp?) / to clean up huge trash piles in neighborhoods /	to use as foot wear / to throw at someone / to hang onto ears / to fill your closet / to wear on hands / to kick off of feet when on a swing then later regret it since you want to jump off of swing and land on your feet (and mulch hurts) / for dogs to rudely chew on / to wear at the beach /
something to read / something to store a hidden item in / something to open a hidden passage / something to change the way you view the world / something to to hit someone over the head with / a Frisbee / a bike / a clock / a piece of paper / a place to write notes /	something to stab food with / a key to a hidden land / a shovel / a spy hearing device / a prybar / a cat / a teleportation device / a spoon / a knife / a cell phone / a	to set things on / to sit on / to eat off of / to sleep on / to color on / to do homework on / to put your mail on / to hold your computer / to act as if you are the knights of the round table / to stand on and do jumping jacks / to eat ice cream off of / to /	to install nails / to hit someone with / to remove nails / as a microphone / as a put put golf club / to put quarters into a quarter collection book /	to cover your legs / as leg warmers / as arm warmer / as rope / as a cape / as a jump rope / as a mystical ancient artifact that grants wishes / as pants / as item holders (pockets) / /	a musical instrument / a prelude to an announcement / a magical horn that calls animals to you / a representation of the color gold / a experimental musical drug / a	to drive things around / to move a building / to tow a car / to get somewhere / to deliver christmas presents to the homeless / to pick up dinner / to visit your grandparents / to create traffic on the road / to speed / to get in an accident /	As food. / to play with a bunny / to pretend to be a bunny / as a pencil / as a pen / as a fashion accessory / as a pin / as a rock / as a projectile / as money / as	as a shovel / a spoon / build a sand castle / as a sword / as a flag / as a weapon (Self-defense) / to reach something on a high shelf and pull it down. / to open a door / to pull a shopping cart / to perform a dance / as a cane / as a walking stick / /	as a shoe. / as a glove / as a fish / as a sword / as a flower / as a cat / as a monkey / as a back scratcher / as a alien defense ray gun / as a pillow / as a bed / as a
look at the librarian / look scared / want my pages to be flipped / scared of fingers pressing on my pages too hard / scared of being tossed out /	stabbing a balloon / used for eating / used to hold objects in place / used as an instrument / for stabbing something / for mincing food / a mini pitchfork for a school play /	stool / chair / a mini playhouse for little girls / storage / a weight / a bed / a tent / to secure a door /	an instrument / a weapon / a tool for putting nails on wall / for throwing / a substitute for a croquet mallet / for pounding chicken / for juggling in a circus /	to wear on legs / as a cleaning rag / to tie two things together / to make a shirt / to make a costume / to be cut and made into shorts / as a towel / on display on a mannequin /	to play as a musical instrument in band / an alarm / for a concert / souvenir / signal to start a race / put in display cabinet / to study how sound travels /	for display / a home - can be converted into a trailer / a mini shop / a sign / bed / transportation / for pumpkin patches / a weight /	for rabbits / soup / salad / decoration / for making carrot juice / studying microbes on it / color used as paint / as a trap /	to dig carrots and other food / a weapon / weight lifter / baseball bat / to secure a door / as a baton /	for feet / to hang on the ceiling as decoration / to use as a broom / as a boat for little objects / as a scrubber / fly swatter / door stopper / play toy for dogs / /
Read. / Write in. / Educate. / Communicate. / Color in. / Mark in. / Highlight in. / Fold. / Download. / Learn from. / Record things. / Hold history.	Eat. / Pick at many things at once. / Make puppets. / Brush your hair. / Use as a mirror.	Work on. / Create objects on. / Eat on. / Sit on. / Put your head down on. / Decorate and color. / Put flowers on. / Store things. / Sleep on.	Hang up frames. / Hang up anything. / Flatten an object. / Make loud noise. / Break something. / Straighten something on a wall. / Tear through something.	Wear. / Donate. / Resize according to your needs. / Wipe away things. / Wash. / Color and decorate pants. / Make pants of any material. / Wear to work, school or sleep. / Walk in. / Run in. / Sell.	Make music. / Contribute to a symphony. / Communicate. /	Carry large amounts of things. / Move things. / Carry a large amount of people. / Get many things somewhere quicker. / Have a small mobile business on a truck. / Live in a truck. / Hide things in a truck. / Break a truck apart for use of parts in other automobiles.	Make carrot cake. / Feed a rabbit. / Eat daily. / Include in salads. / Make carrot juice. / Make any kind of dessert. / Grow carrots. / Sell. / Cook. / Cut into small pieces. / Grind. / Make a carrot smoothie.	Clear away leaves. / Create a garden. / Clear any mess. / Break apart anything. / Carry dirt. / Carry things. / Move things.	Wear to a beach. / Wear in the summer. / Wear around the house.
read the book / use as a door weight / balance it on your head as part of a circus act while balancing on the hammer that is balancing on the table / tear out each page, place them all next to each other in order and walk along reading the book that way / sell the book for money / /	eat with it / scratch your back with it / place carbon paper on a piece of art paper and run the fork along it to make a bunch of parallel lines on the art pad / draw an outline of it on the piece of art paper	sleep on it / carve a large poem on the table with a sharp utensil / make a fort out of it with bedsheets / have sex on the table / board up windows with it if a hurricane is coming / put items on it like computer / plac /	write a poem about the hammer / use the hammer to break apart the table to make firewood / build a new table with the hammer / use for self-defense /	wear them / cut them in two and make sleeves out of them / cut into random shapes, nail them to the table with the hammer and then write a poem that travels around these shapes /	play in a band with it / sell it on ebay / bring it to a metalsmith and have it melted down and sold for scrap metal / use the hammer to bang random parts of it thinner and see what types of new sounds you can then produce with it / play it	participate in a monster truck derby / ride around on a beach with it / take the engine apart and try putting it back together / cut it up with big metal cutters and create modern art with it /	eat it / stick it on the nose of a snowman / chop it, boil it and then mash it up and include it in a mashed potato recipe / include it as a prop for a bugs bunny halloween costume / cut it up, throw it on a painting	dig a hole through the earth / dig up buried treasure, then use the hammer to break the lock / shovel snow for your neighbors for a fee / shovel snow for nice neighbors for free / dig a hole with it and plant a tree / /	find the other sandal that goes with it so you can wear both of them / use as a wedge to make something unbalanced, even / remove eerything except the bottom of the sandal, roll it into a cyclinder and
To make paper airplanes / something to to hit someone over the head / flattening things out / cut out words to make collage / read / think about / ponder / create emotions / be inspired	bend into shapes / conduct electricity / fasten pieces of a machine / eat with / comb hair/ tune a piano / stab someone/ dig a hole	sit on / dance on / use as a bed / make into a fort / use the wood to burn / table of contents in a book / spreadsheet /	juggle / throw in track / throw at someone / weapon / defend yourself / hit a nail / pry a nail / build something	wear on legs / wear on arms / use to tie someone up / rope / braid / tear up and use for a quilt / spare fabric / floatation device / flag	weapon / funnel / conduct electricity / throw / paint / decoration / perform on a fire escape / marching band / football game / photgraph	race / haul stuff / demolish / collison / cement mixer / fort / army / deploy troops / hide behind	sex toy / weapon / stab someone/ throw at someone / eat / peel / plant / sell / feed to a pet	dig a hole / bury a body / bury treasure / uncover treasure / a walking stick / a weapon / a chain gang prop / a lever / move heavy objects	wear in shower / protect feet / keep cool / hit someone / kill an insect / throw at someone / wear on hands for swimming /
reading material / textbook / life advice / history / thought provoker / weapon / shield / food source	twirl spaghetti / sword fight / shovel hay / shovel manure / plant crops / farm / throw at someone / stab someone	eat of / learn on / read / store stuff / decoration / put things under / hide under / jump on top / have sex on / beer pong	hit something / hit someone / build something / pull somehting apart / use wood for fire / use metal to conduct electricity / set a trap / makeshift army / revolution	not be naked / take off and be naked / use as a whip / choke someone / repair something / clean up spilled liquid	instrument / drink out of it / as a funnel / shoot liquid out of / uncoil and reshape / hang on wall / perform with / use as a prop	get out of the way of / drive over people / smash into buildings / rob a bank / armored truck / a place to live / hide out	rabbit snack / something to eat / garden / cook with / weapon / poke someone's eye out / sex toy / write with / carve into / snowman nose	make a hole / cut down a tree / destroy a shed / smash a window / hit someone / stab someone / throw / dig a trap / shovel snow / manure / garden	wear on feet / as a frisbee / to fight with / float down a river / walk in the mud / wear in the summer / look like a hippie / cut up and use the straps for rope
platform to display something / drink coaster / use pages as paper / use pages to make mosaic of pages / use pages to make up new sentences- think the magnet sets of words / use pages as wallpaper / use pages as cat litter / hollow out pages and use to hold something secret / use to hit somebody on head /	use to make holes in something soft / use to electrocute yourself / manipulate tongs to create a specific pattern/arrangement so you can draw/paint lines in that arrangement- precise / lever if bent / use tongs as small pry bar / use whole fork as bi	to put stuff on / to eat at / use as platform / use as tower in blanket fort / use as cave / hide under and scare people / use as barricade / use as part of a bigger barricade / have people die on it while being a barricade to reenact les mis / support in blanket fort /	use to pry something out / hit something in / attack creeper at night if approached / make dents in things- beat upwards to make raised pattern / scratch/etch pattern in things / use to destroy light switches /	to keep legs warm / to keep arms warm if worn on arms / keep neck warm if used as scarf / keep feet warm if used as socks / as an apron / stitch legs together to make skirt / stitch legs together to make it so legs cannot really move / attach stick to legs and make it a temporary brace for broken legs /	make loud noises / use as hanging vase/holder / use to carry stuff in / use to cover something / use to keep food hot by covering it / use to play practical joke- fill with foam/whip cream and give to someone to play / use to make perfect circle- trace / use as decoration / us	to get to different places quickly / to ram things open / to carry stuff / to show off $ / to be macho / dismantle and make other stuff out of / use engine to power generator / use lights/stereo to have a dance party / truck bed as place to stare t	plug something up / paint brush / decoration- attach string to top and hang from ceiling / ring a bell / use as a handle / pacifier / use juice as ink/paint / pin holder / carve out notch and hold business card /	dig holes / fill holes / as a stick / as a cane / tool against attacker / if paint metal end- use as picture/sculpture / hold things against a wall/keep from falling over / use to dig treasure up / use to make marks on wood/trees- x marks the spot / use t	protect foot from pointy things / rock catcher / basket/rock holder / dirt collector / palette for paint / stress ball if squishy / make music beats with / paint and use as art / if rigid use as hammer /
weapon / towel / pillow / shelf / ruler / making fire / origami / telescope / shoes / /	weapon / replacing thumbtacks / eating / decoration / texting / stake / gardening / toothbrush / rake / back rubber / writing /	shelf / desk / bed / roof / sled / scu	weapon / decoration / jewelry / meat tenderizer / weight / bookmark / paintbrush / music / hairbrush / surgical instrument / ruler /	decoration / weapon / rope / container / chair / sweater / fire / ribbon / washcloth / warmth /	weapon / cooking if hot enough / attracting attention / drinking glass / hat / massage device / /	weapon / pet / ladder / transport / chemistry / writing utensil / /	eating / decoration / weapon / energy / dye / chemistry / fire / art / wire / connector / meat tenderi /	skateboard / weapon / decoration / bookmark / plate / writing utensil / fan / shelf / door knocker / digging / shoes / ladder / stairs /	movement / decoration / plate / weapon / glove / fire / material / chemistry / jewelry / bookmark /
read book / use as TP / use for kindling / decorate things with pages / use as weapon (bludgeon) / create objects (papier-mache) / recover/use glue and string from spine (if hardback) / eat pages / make new paper from pages / write in bo	use as fork / manipulate dangerous/unpleasant objects / bend into artwork / support small objects / bend into jewelry / melt for materials / use as weapon (stab) / use as weapon (cut/smother with flat length of fork) / clean teeth/objects with tines / carve soft objects with tine	use as table / shelter under table / deconstruct table to use for materials / metal table can be made into armor / - or water-carrier / use flat of table as sail / burn table if wood for fuel / melt table if plastic, use as napalm / make weapons from table legs (spear or bludgeon) / use table as ba	hammer nails / use as weapon (bludgeon) / use as weapon (claw) / flatten objects / paperweight / use as ballast / throw as weapon / throw to knock faraway objects down / use as weapon (handle) / reinforce things (splint?) / burn handle for fuel /	wearing normally / make a bag from each leg/pocket / cover holes in other garments / wear non-normally (on head?) / tie together with other clothing/fabric to make rope / use as weapon (garrotte/smother/etc) / use as weapon (tripwire) / reach objects beyond arms reach (swinging pants by one leg) /	make music / make toneless noise / melt down for brass / make something from piping/valves (distillery?) / use as weapon (bludgeon) / use as weapon (blowgun) / adapt into weapon (chemical propellants/gun) / transport liquids inside / hide small objects inside / bend piping for strengt	transport self / transport objects / tow vehicles/people/objects / dismantle and use engine for other things / - spinning trap / - helicopter / - small plane / - farm machinery / adapt to use other fuels (alcohol? wood gas?) / battering ram / retrieve stuck things	eat carrot / feed carrot to animals/others / use for fuel (dried) / use as pigment (dried) / use as weapon (choke/smother) / use as weapon (jammed in eyes/ears/nose) / carve into artwork / support wobbly table/other / slice into disks, flip for gambling	dig holes / burn handle for fuel / melt down head for scrap / make head into armor / use as weapon (bludgeon) / use as weapon (axe) / use as tool (axe) / bend head and use as bucket / bend head and use as furnace / snap handle and use as weapon (spear) / use to reinforce/splint broken objects / use as prop for shelt	wear on feet / dismantle / cords/leather can be used: / - bracelets
head rest, / fan, / fly swatter, / booster seat, / sketch pad, / paper weight, / decoration, / pages can be packing popcorn, / balancing exercise tool, / dominos course, / percussion instrument, / bludgeon, / secret storage box, / anthrax carrier, / /	eating utensil, / weapon, / wallpaper peeler, / vegetable peeler, / toothpick, / instrument, / comb, / masher, / baked good tester, / windchime, / earrings, / bracelets, / poker, / back scratcher, /	eating surface, / canvas, / massage table, / bed, / stage, / fort, / coat rack, / stand to tie a dog leash around (with dog), / fence, / door jammer, / assembly line, / storage unit, / co /	bludgeon, / pendulum, / spoke, / percussion instrument, / catapult, / balloon popper, / meat tenderizer, / grinder, / lever, / skull pulverizer, / wrench, / cane, /	pants! / blindfold / sash / flag / window shade / wings / curtains / big ears / shirt / body pillowcase / shrug / broom / blanket / scarf / scarecrow / sleeves / mannequin / tourniquet / symbol of fre	instrument, / canteen, / jewelry stand, / scoop, / bowl, / straw, / mailbox, / table centerpiece, / mathematical compass to draw circles, / finger exercise mechanism, / alarm, / fog horn, / spit cup, /	vehicle, / storage unit, / studio apartment, / hot tub, / stage, / garden box, / trundle bed, / /	food, / head scratcher, / drill, / orange make-up, / crayon, / garnish, / streamers, / q-tip, / bat, / nose picker, / dildo, / rolling pin, / hair chopsticks, /	ice cream scoop, / earrings tin, / back scratcher, / armor, / heavy duty athletic cup, / knife, / butter churner, / whisk, / cake cutter, / dead body burier, /	shoe / , fly swatter, / shovel, / sun shade, / decoration for a room, / key chain, / stringed bikini, / part of a sand castle, / textured surface, / knee pads, / tap shoes, / seat cushion, /
Reading / Fanning yourself / Throwing it at someone / Frisbee / Stepping stool / Reach something farther away / Hiding behind / Prop something else up / Making noise / Lifting as a weight / A drum / Teaching /	Eating / Poking someone / drumming / flinging things of one end / play with like toy dolls / digging / dip in paint and start painting / scratching your body / combing hair / picking food out of teeth /	Setting things on / As a fort / As a raft/boat / Barricading a door / Beating to make music / Stand on top of to see in a crowd / base for a fire / Tap dancing on /	Building things / A Weapon / Practice balancing in hand / boomerang / make music / scratch back / crowbar / digging /	Clothing / Tug of War / Cleaning the floor / A flag / A headdress / Wrap up an injury / Tear up to use the fabric / As rope / Jump rope /	Making Music / A Weapon / As an alarm / Part of a robot costume / melt down for material / Smashing something / make duck noises with the mouth piece / display as a piece of art /	Driving / Transporting Goods / Hide behind/in / Use radio for dance party / take off windshield wipers and have a swordfight / sleep in / sell and make money / paint on as a canvas / beat it u	Eating / attracting rabbits, horses, etc / a dart / use its shaving as confetti / hair pin / dip in ink as a quill /	Digging / A Weapon / As a staff for a flag / carrying something / stretching out your back / blocking off a doorway or something /	For wearing / slap someone / percussion instrument / wear as gloves / Fill it with something / Play hot potato / Toss like a football
educator / recorder of thoughts / recorder of past / fire wood / bug home / roll up paper / scratch paper / table weight / building blocks / study tools / culture in physical form / expression manifested / creativity focuser /	utensil / knife / weapon / catapult(sp) / wolverine claws / building sticks / throwing stars / lock pick / pseudo middle finger / peanut butter scrapper / make shift foam mini table legs / teeth cl /	fort / food placement / spare wood / fire wood / shield / weapon / surf board / carpet glider / head rest / bed / moonroof/canopy / work out machiene/dip bench / inclined bench press bench /	tool / weapon / boomerang / shield / breaker of stuff / nail driver / nail puller / skull splitter / window smasher / reach extension / toy / symbol / thor costume prop /	ball protector / balls schafer / leg warmer / accessory / fashion statement / cellulite cover / money storer / wallet storer / Id Holder / key lock / penis trap / spare zipper / bag material / spare threading / flag / sail / hiding place / whip / wea /	soother / lip strengtherner / muscle builder / displcene building device / instrument / water gun / spit gun / crowd maker / siren / warning alarm / wake up call / alarm clock / finger coordinator / hand eye coordination skill building device / defense mechanism / speaker / water storage device / / /	automobile / transporter / carrying case / giant hiding place / murder weapon / car parts / base camp / garden / home / bed / cast iron source / bomb / shield / cooling	bugs bunny costume prop / snow man nose / throwing stars in food fight / food / hands on a vegetable man / make shift orange dye / drums ticks / knife/weapon / shovel / rabbit bait / kid repellent / kun chucks / end of make shi /	symbol / weapon / snow plow / dirt plow / spark maker / water transporter / cro bar / catapult(sp) / rock slinger / door blocker/holder /	foot wear / foot protection / aqua shoe / fly swatter / boomerang / frisbee / catapult(sp) / sand gloves / carrying case / bed raises / chair equalizers / clappers / noise makers / friction pads / /
read / learn / make a fire / place holder on shelf / hold up a shelf (or table) / press flowers / anger management / self-help / write memoirs / journal / pictures / learn a language / learn new words / /	eat with / stab someone with / pick a splinter out with / pick your nose with / bend and make jewelery with / make cool designs in a zen garden with / a dolls rake / mash things with / forking something out, like dishing something out / pitchfork /	eat on / change a diaper on / have sex on / dance on / turn upside down and go sledding / make dinner, lunch, breakfast on / carve a table / burn a table / throw a table / insects eat a table when it's decomposing / ants crawl on a table /	build a house / do something difficult / put up a picture / put together any object (build anything) / break anything / metal working tool / make a horseshoe / kill someone / make a hole in the ground / take out a nail / bend something back into shape / jewlery	take them off / put them on / rip them / sew them / patch them / cut them into shorts / hand them down to your kids / buy them, sell them / dogs pant when they're hot / women weren't allowed to wear them for the longest time / riding pants - can go riding in them / yoga pants / two legs go	playing / still life object / look interesting in your room / table legs / seat / throw at someone / extra in a movie / object in music store / awaken someone / noise maker at a sports game / military / what elep	honk / speed up / slow down / carry large cargo / carry oversize load / picks things up / go "muddin'" in / star gazing / drive / drive off a bridge / keep on truckin / crash into something /	eating / chewing / throwing / carving / painting as stamp / snowman nose / easter bunny bait / orange dye / poker / magic wand / smoothie / coffee stir stick / hair stick / /	dirt, gravel / food into your mouth / shovel snow / dig a grave / kill someone / use as a prop / clean up a barn / clean up the yard / make leaf pile / grow a garden / plant a tree / /	throw at someone / use in the summer on the beach / use in a public shower / use in the spring / wear with prom dresses / high heeled sandals / they be floatation devices / put on a doll / don't wear in the snow / show nail polish / disposable /
stool / cup placemat / build fort / headrest / footrest / place to hide gun or other items by ripping out the middle of pages / as a cover to avoid talking to /	hairbrush / mirror / mini shovel / to scratch your back and other areas / eye brow brush / to make a crease or space / to stop a moving object from closing all the way / as a poking device / to put in mouth to play a monster / to lift off cookies on a hot pan / as a catapult /	as a fort / as a desk / as a stepper to reach things in hight places / regular uses-to eat, dine, etc. / as a bed / as a dance space / as a surface to sew, read, etc. / to pretend it's a boat / to hide behind (once it is tilted) / as something that a	hit nails / hit people / as a mustache during comedy show / as a rod / use to push something down, take something out (nails) / to pretend to be a judge / writing ins /	scarf / cut up into a dress / oven mits / to tie things together / make other clothing / make into ties so you can use it to wrap things / hair wrap / rug or picnic table cover / use to play game-tug of war / /	flower holder / as a prop for comedic situations / weightlifting / to shut someone up (put end at their mouth) / hat / smooth surface for miniature cars to ride on / mirror /	to haul a car that stopped working / to sit on top of and enjoy watching the starts or to dine on / as a canvas to spray paint on / as an object of drawing studies / obvious one-to carry heavy things inside / to sleep inside / to have secret meetings in / to change clothes in /	use to make juice / use to make gingerbread houses / carrot cake / use to plug a hole / use as flicking device to throw at people / earplugs / drop on the ground to leave a trail / to attract bunnies / to sculpt s	to use as a kings stick (prop) / to use to hit someone / to separate objects / as a cane / as a rowing rod / as a stationary po-go stick / use to push someone / to point things with / dig up snow, dirt, the usual / use it to make markings on the ground (cements, pavement, etc) / / /	object to throw at someone / to cut up and make jewelry or attach to clothes / to role play different characters / to put under a drawer so it won't scratch floor / to make something seem higher/increase height of object/person /

## Sheet: Study2
Book	Fork	Table	Hammer	Pants	Sandals	Shovel	Carrot	Trumpet	Truck
storage / bed stand / fire fuel / toilet paper / paper / plate / blackjack / paper we	metal art / garden tool / weapon / wedge /	Sex platform / storage / Fort frame / puppet show stage / battering ram / can crusher / sled / car frame	meat tenderizer / weapon /	rag / flag / weird ass pillow case / whip/flail / mop head/duster(shredded) / canvas /	fly swatter / decorations /	Weapon / tent pole / scare crow frame / javelin / /	q-tip / shovel / choking device /	decoration / siren / birthday cake blow-outer / alarm clock / art / accessibility tool / paper weight /	gravel evener / storage / temporary home / battering ram / sex spot /
to read / to prop up other books / as a paper weight / to flatten out crushed items / as a clipboard to write under / to hold a friendship bracelet in place while being made / as a booster seat / to make things taller / to set	eating / bracelet, necklace, or ring / stabbing as a weapon / digging / picking your nails / poking for textured artwork / poking or tickling / lawn art / make into wreath / make into hair tie / make into picture frame / make into	eating dinner / beer pong / flip cup / board game table / drinking table / arts and crafts table / computer/work desk / dancing table / cof	to hammer nails / as a prop for a costume / to dig / to remove nails / lawn ornament / wine bottle opener / to grind things / to hammer chicken/meat / to hammer crab shells / /	wear for clothing / cut into shorts / use as rain jacket to cover head / cut into place mat / cut into dish rag / wear pant legs as sleeves / tie dye / use as rope / use as smock /	fashion / function / flatten things / squish bug / stomp / comfort for feet / cover feet /	dig / hit or smack as weapon / gardening / prop for costume / to build sandcastles / to shovel snow / to build a snow man or sledding ramp /	eat / chop / feed to pet / slice / dice / grow /	blow / play / as art decor / on a Christmas wreath or tree / attached on a musical teddy bear / /	moving / carpooling kids / going to the dump / 4 wheeling/ all terrain / move a stuck car / as a toy / construction / transportation of goods or people /
reading / table top / weapon / proping open the door / decoration / shield / paper weight /	eating / playing the drums / picking up things / stabbing someone / carving / scratching your back / cleaning your nails / scraping off nail polish / opening a plast	eating / bed / dance floor / beer pong location / study location / storage /	building / weapon / microphone / pointer	clothing / arm warmer / rope / whip /	walking in the summer	gardening /	eating	music	transportation
insulation / to make a fire / to hide things / to make a card / to make a puzzle /	a brush / melt it in to a sculpture / use it as a nail to hang things / to make peanut butter cookies /	a bed / to make a fire / shelter /	to make a ladder on a wall by sticking the back of the hammer in the wall / to make wood shavings / to make a fire / to	take apart fabric to make a blanket, or dress / make a fire /	to wear as shoes in hot weather	to dig holes / to clear snow / to make graves / to clear sand	to eat / to cook with / to feed animals / to bake with / to harvest / to plant	to play music / to practice music /	to carry large items over large distances / to drive places /
Step stool / Weight / Entertainment / Learning / Paper to write on / Secret messages / Weapon / Hammer / Brick / Doorstop / To flatten objects /	Hairbrush / Utensil / Comb / Toothpick / Weapon / To make holes / Tongue depressor /	To put things on top of / As a step stool / To hide under / To block the door / To make a tent under / To store things on / /	As a weapon / As a tool / As a weight /	Clothing / For warmth / For style / As a sweater / As rope / As a tourniquet / To tie something together / To store things in the pockets / As a blindfold /	To protect your feet from germs / To protect your feet from dirt / To protect your feet from the heat / To protect your feet from getting cut / To protect your feet from bugs / To keep your feet dry /	To move snow / To move dirt / To clear a path / To dig a grave / To dig a garden / To plant plants / To hit someone /	To eat / To feed to animals / To put into soup / To put with salad / To grow in a garden / To grow on a farm / To mass produce / To sell in the grocery store /	To play in a marching band / To play in a jazz piece / To learn how to play / To take a music class with / To play a song / To salute soldiers /	To transport clothes / To transport food / To transport dirt / To transport packages / To transport mail / To transport construction supplies / To transport trash /
Doorstop / Reading / Paper source for crafts / Sculpture material / Weapon / Fan / Coaster / Shade from the sun / Counterweights on a balance beam / Paddles for a boat / Ruler / Rolling pin / Flower press / Storage for hidden objects / Diary /	Musical instrument / Eating utensil / Baking implement, for decorating pastries / Comb / Backscratcher / Prop for playing Ariel from the Little Mermaid / Carving tool / Weapon / Electrocution device, in conjunction with toaster / To keep up hair bun / Untangle yarn / Stretch taffy / Pop balloons /	Decoration / Base for car / Blockade / Weapon / Pillow fort structure / Place to lay objects / Shelter / Turned on its side, legs can be used for hanging objects / Ruler / Ladder to reach higher places / Source of material for sculpture / Drawing	Weapon / For hitting nails / Bottle opener / Pick for rock climbing / Arm weight for exercise / Windshield ice scraper / For compressing soda cans to recycle / Staple remover / Carving tool / Musical instrument (EX: hitting xylophone) /	Clothing for legs / Arm warmers / Scarf / Blanket / Holder for long objects (EX scientific posters) / Arm sling / Bandage / Tourniquet / Flag / Handkerchief / To tie objects together / Towel /	Foot protection / Fashion /	Burying objects / Gardening / Playing at the beach	Nutrition / Protect eyesight / Fend off hunger	Musical instrument in band / As a historical object, in display in a museum /	Transportation / Moving large objects / Hauling boats / Monster truck rallies
books open and close / books beam words out / a book is a story / a book is a m	a fork is twirls and swirls the spaghetti noodles in circles / fork lifts high and low / fork is a wonderful tool / a fork goes to the mouth where no knife can go / a fork is more than a toothpick / a fork is less than a spoon / a fork is	a table has 4 legs / 4 legs support a table / if a table could walk / if a table could talk / 4 legs a table needs / 3 legs a table is not / 2 legs a table cannot / stack the papers on the table / set the table for dinner / gather roun	a hammer hits hard / a hammer hits fast / if you drop it a hammer can put your arm in a cast / a hammer pounds a nail / a hammer is like a person / a hammer builds things / but a hammer can also take things apart / a hammer has a nose / a hammer has a	pants on in the morning / pants on at breakfast / pants on in the car / pants on in line / pants on in the elevator / pants on at your desk / pants on at the meeting / pants on at lunch / pants on at brunch / pants on at dinner / pants on in the car / pants off at the beach / pants off in the pool / pants off	sandals worn on the feet / sandals worn at the beach / sandals worn on a boat	shovel for sand at the beach / shovel for snow / shovel to dig a hole / shovel to bury something /	a carrot in a salad / a carrot for a rabbit / a carrot for soup / a carrot for a salad / a carrot for snack / a carrot for carrot cake /	trumpet plays music / trumpet plays jazz / trumpet in a band	truck to carry lots of stuff / truck to drive places / truck for when you are moving / truck to tow cars /
reading / studying / stacked on top of each other to use as a shelf for other objects / obtaining knowledge/information / gift (especially to	eating / substitute chopsticks / picking up objects that may be too messy to handle by hand / substitute lock-pick/screwd	placing objects on (causal use) / as a shelf for people to stand on to reach high places / shield (earthquakes, food fights, etc.) / dining / sleeping /	nailing objects / break down windows, doors, walls / replacement mallet (like the mallets in courts) / self-defense /	wear as clothing / use as a makeshift tourniquet or bandage / jacket / flag ( /	wearing (causal, beach, etc.) / to become taller (for those with heels) / to look nice / to protect feet from harm/dirtiness /	dig a hole / dig a grave / bury a keepsake/treasure / protection /	nutrition (Vitamin C!) / feed for animals/pets / to create different types of cuisines / blended/mashed for baby food /	playing music in a band/mariachi / fanfare for royalty / call of warning/victory / gather attention /	to transport items (usually big or in bulk) from one place to another (food, furniture, supplies, etc.) / for move-ins or move-outs / proximity driving / camping /
I like the feeling of a book / In my hand, turning the pages / The smell of freshness / But now everything is online / And there are less and less books / But I still go against the new norm / And smell the new books / in the bookstore / And enjoy every minute of it.	Some people like to spoon / But I like to fork / All day / All night / We fork.	Tables / are for sitting / Tables / are for eating / But more importably... / Tables / are for dancing on with your friends	What time is it? / HAMMER / time. /	Pants are constricting / And oh so terrible / We should all go pant-less / And make life more bearable / / / / / / / / / /	Sandals are for protecting our feet when we don't need full protection. A lot of time they are worn when going to the beach.	Shovels are used to dig hole in the ground. They are also a common tool used for gardening.	Carrot / is a vegetable. There is a myth associated with it that says that they are good for your eyesight.	A musical instrument that involves blowing into a horn type of contraption.	Trucks are for carrying items for one destination to another.
burn for warmth / use to start a fire / gain intelligence / use to shield rain / use for height / use as a fan / use as a canvas to paint/draw / origami / leisure activity / thrown at someone (weapon) / guideline for behaviors / conduct a course based on i /	weapon / utensil for eating / digging / extension of appendages / carving / cutting /	write on it / eat on it / sit on it / draw on it / prepare food on it / sleep on it / use as a ladder / burn for heat / use as a musical instrument / use to exercise / use as a shield /	weapon / building things / destroying things / molding / creating / blending things / crushing/ smashing / destructing property / making spices (crushing leaves) / making medicines (crushing leaves & berries /	warmth / shield from insects / camouflage when necessary / insulate body heat / leisure activity (such as knitting) / use as a canvas / used to conceal things / use store things ( in pocket) /	symbolize warm weather or the beach / wear / use as an illustration / visual reference to story / use as a refren	represent the beach / represent the phrase "dig deep" / reference to story / encourage exploration through books / explore the archeology	eat on lunch break / discourage others to eat because they are loud / improve eye sight ( vitamin A in carrots) / to promote healthy eating / use to feed pet bunny (quiet animals) / use to reference story book / use to encourage the winnie the pooh book series (rabbit grew carrots in his garden) / encourage agriculture through growing their own vegetables. /	clean it / not play it / store it as decoration / display it with book / use a tool to physically support information learned about Trumpets from a book / sell it /	use as transportation / to deliver books between libraries / to pick up books from other libraries / give to small children while playing in library quietly / use as a visual representation of a story for small children / entertainment (toy) /
artists canvas / kindling / entertainment / fan / pillow / musical instrument / weapon / seat / hard surface / inspiration / scrap paper / doodle surface	hair brush / stabbing things / bracelet (if bent) / back scratcher / cutting things / musical instrument / support stick	put things on / bed / hat holder (upside down) / fort / step stool / game surface / art canvas /	weapon / nail remover / nail inserter / weight / finger smasher / ax /	leg covers / kindling / rags / fabric / thread / tunnels for small animals / pillow / fashion statement / towel / hat / arm covers /	foot covering / ground stomper / dirt collector	dirt mover / ground digger / weapon	food / flavoring / carotene /	musical instrument / metallic kissing partner / sound/vibration amplifier /	gas guzzler / goods transporter / people transporter / weapon
reading / support / building a tower / building a fort / roof to a small house / protecting head from rain / hitting others with / a shield / something to eat off of / an uncomfortable pillow / a weight / use to flatten a poster / build a staircase /	eating / scratching back / scratching head / head massage / rubbing/scratching a pet / weapon / stabbing things / popping balloons / holding nails /	placing objects / sitting / standing on / eating at / supporting structure / meeting place / center for discussion / makeshift stage / hiding under / building a fort with / place for studying / place to do art at / storage / displaying things /	break glass / hammer a nail / bend metal / chisel stone / weapon / destroy a wall / crush small objects / lifting weights /	wearing on legs / make a flag / material to make other things / keeping warm / dressing a mannequin / wear on arms / use as a rope / tug of war / decoration / roll up and	wear on foot / wear on hand / as a door stop / to throw /	to shovel dirt / for gardening / for moving snow / for building with snow / for building with dirt / for hitting things / as a wea	eating / a snowman's nose / in a salad / for poking things /	playing music / decoration / announcing something important / waking people up /	to get from place to place / to transport objects from place to place / to flatten things by running over them / to pull other obhec
For reading, to put things on top of, for decoration purposes, for exploring a new world and immersing myself into the world of Harry Potter or Hunger Games or any other mystical and magical place. Books are good for attaining knowledge and learning new things too!	I shall use my wonderful fork at the time of consumption. I will use it artfully as I attack that piece of sweet potato pie on a thanksgiving evening. I shall use my fork to stab my brothers hand whenever he gets a hold of my honey bunches of oats cereal. Forks are great tools and everyone can use them! They are easy and affordable! A fork is a fork not a spoon not a spor	I will use a table for dining, doing homework, a platform for a puzzle, to write upon, to create the next picasso painting. Other uses include but are not limited to, standing, using as a very hard pillow, as a musical source (i.e. tapping my fingers or a pen)	As a device to hang up pictures, to hammer down nails, the things that doctors use to measure your reflex capabilities. To scare away critters, As a weapon, as a tool, pretend that you are the mighty Thor and run aroung screaming	To wear, to walk, to sleep in, to lounge in, to fill up your closet space with, to go deep sea diving with, to run around in. Pants are the most practical things that man could have ever invented. They not only allow men to do thing but women the ease to do activities that would be impossible in skirts	I will go outside today and wear my sandals since it is very hot and humid. Sandals are practical footwear and i work in a library anyway, it's not like anyone will see my feet. Yes. Yes. Sandals will do very well indeed. Just like in that article, "The Practical uses of everyday footwear: Sandal Edition".	Shovel away the snow form the sidewalk. I must get to work on time. It is imperative that i do so in order to avoid any future conflicts and minimize the associated risks. The shovel is in the garage. I must buy one next year too. Ad every	Grocery List: Paper Plates, Toilet Paper, tomatoes, potatoes, milk, rice, CARROTS. / Oh great! I must buy carrots. I must cut my carrots at home. Wash my carrots. Boil my carrots and eat my carrots. Carrots are good for the eyes. They improve eyesight. Yes i /	Trumpets! Hmph! Such loud and annoying things! I for one am a philistine and I do NOT appreciate the loud quality of those grotesque wind devices! They are disgusting tools as they accumulate saliva of the user and the saliva is then deposited onto the ground where people walk and dogs pitter and patter about. I for one can not stand these instruments. Too loud! Very loud indeed	Trucks are great vehicles. Although they may be gas guzzling transport systems. I imagine that all country folk own trucks for their farming and what not. I do not own a truck. I have a smart car. They are much better for city use. I live in the city and I am a librarian. I
read / flatten things / kill bugs / hit things / balance on your head / prop things up / use as a weight /	eat with / keep a hard taco upright / toothpick / stab bugs / cut with / pick up stuff /	eat on / sit on / lay on / plank on / presentations / beer pong / side table / put a lamp on / display items / put food on / work at / take up empty space / cover sometinh	put nails in the wa / take nails out / kill bugs / put holes in things / push things together /	warm your legs / cover up bruise or cuts /	put on your feet / use as beachy artwork / garden in /	dig a hole / shovel snow / kill small animals- i.e. behead a snake / hit things / use like a hammer / scrape stuff off the ground /	eat / pretend to be a rabbit / feed animals /	play in a band / wake people up / earn a living on the street /	drive around / carry things / oils trucks / chickens / logging / transporting cars / towing / rac
Reading / Writing surface / Platform/elevation / Fan / Storage of notes / Learning / Swatting/killing bugs / Can be used as an instrument - making noise of some sort	To eat / To separate small things from one another (potentially can be used in labs - dissection) / Itching your hair/head / Make annoying noises on blackboard / To cut food	Placing things on it / Weight lifting / Can be used a musical instrument / Eating on it / Sitting on it / Dancing on it / Painting on it or surface for painting / Playing with shaving cream on it	Hit nail into wall or other surface / Retrieve nail from wall or other surface / Make a hole in wood / To destroy something (construction or otherwise) / Weapon - self defense or a murder weapon / Break something open	Keeping warm - staying clothed / Used as decoration / As a washcloth/other cleaning utensil / Can be made into a handicraft/other art piece	To keep feet protected / Prevent dirt from the ground coming onto feet / Using them to hit someone / making footprints on sand	Removal of snow / Gardening / Carrying things in it back and forth	Food / Snowman / Good for eyes - can potentially help vision	Instrument / To scare someone by blowing in their ear/face / To pick up things - storage	Transport of items from one place to another / Transporting people in some cases
Object to throw at someone / Coaster / Ramp when they're piled high enough / Platform / Stool/chair / Sustenance (pages) /	Weapon / Fish something out of a hard to reach spot / Food/object launcher / Make music with / Sharpener for other objects / Something to bite down on when in pain	Place to have sex / Seat / Cover when under fire / Bed / Storage space / Something to flip when you're mad / Weapon (if table legs can be unattached) /	Weapon / Tool for cutting (sharper points opposite end of the blunt head) / Door stopper /	Turban / Cleaning rags / Object to strangle someone with / Washcloth / Knee pads	Protection for feet / Making feet more attractive / Object to throw at someone / Provide a little warmth for feet	Weapon / Keep a door open / Digging graves / Planting flowers / Uprooting weeds	Food /	Music / Sign that dinner is ready /	Transportation / Transfer cargo / Cover when under fire /
Stepping stool. / Reading material. / To help teach you posture, by balancing them on your head. / Fuel for fire. / To learn and	A comb. / A utensil for eating. / As a toothpick. / A makeshift airplane. / A musical instrument. / A backscratcher. /	As the roof of a fort. / A place to eat. / A shield from your siblings trying to shoot you with nerf guns. / Somewhere to stand on and stay clear of the spider on your floor. / A place to do my homework. / Something to decorate your dream kitchen with. /	You could use it to hammer nails into walls. / You could dance around and sing into it as a microphone. / You could hang them in your living room to make a piece of artwork. / You could knock out the old wall that has mold in it. / You could use it to	To wear. / As a cape. / To cut up into shorts. / To	To wear. / To kill a bug. / To keep my feet cool while walking on hot sand. /	To bury a body. / To hang on a wall. / To plant in a garden. /	To feed rabbits. / To eat and improve my vision. / To sell and make a profit.	To play jazz or classical music anywhere but the library. / A decoration in an musical museum. / / /	To make deliveries. / To haul large amounts of equipment. /
put laptops or tv's on them to make them higher / put under a table or chair that is wobbly / use for fire / kill flies / kill other insects / hit someone with it / secret hiding spot after cutting out pages to make a little bo /	hair comb / paint brush / back scratcher	bed / chair / cut up for wood to make a fire /	open a can of coke / kill bugs / break things / weapon / mash potatoes / dig a hole / make art	bag / scarf / leg warmers / bracelet / kite / dog bed / chew toy /	shoe / belt buckles	dig a hole /	food	fire horn / music /	vehicle / wheels / trunk /
Used to gain knowledge / Used to write on / used in any class / Used to write in /	A very useful utensil used to eat food / Its sharp edges can be used to carve things / A fork sometimes resembles the weapon of the devil or a mark of power used by the ancient Greek Gods / Is used to swirl string like things into a perfect circular /	eat meals ( breakfast, lunch, tea, dinner, snacks) / to sit / for decor / Can be made into an abstract structure / The table top if the legs are taken off can serve as a canvas to paint on / A table top can also be turned into a game boars / T	Used to push in nails / Can swing upside down inside of a grandfather clock / Can be painted on to be a piece of art in a home / Appears like the head of a hammer head shark / can be the first half of a pogo stick or a manual	to wear / to cover something / to make other clothing / Arts and crafts /	used to wear on our feet to protect them when walking from place to place /	Used to dig a hole in the ground or at a beach / can be used for construction of roads or bridges /	can be grown / is healthy to eat / Improves eye sight / can be put a snow man as a nose /	Used as a musical lnstrument / In the olden days it was used to announce the entrance of kings and queens or important people /	used to drive and move from place to place, is a good means of transport / Used to carry big objects or luggages / Used for export of goods / used for construction / /
read / a weight / pages can be used to fuel a fire	eat food / puncture holes into something /	to eat meals on / hold anything that	bang in nails / fix objects around the house / a possible weapon / a paper-weight /	wear them / hold things in their pockets /			vegetable for nutrients /	music instrument	a mobiel device to carry stuff and get from point A to point B
hiding place for cash, weapon, or electronics / footstool / pillow / use pages as towels / use pages to make scrapbooking decorations / open part way and stand up to support something else, like put it in a	dress it up. / eat. / dig / jewelry hanger if I taped it down to a flat surface. / bend it and keep as a bracelelt / bend each fringe to make it stand up and use it as a decoration? /	I would write poems, decorate it, manipulate my poems to various places. / I'd try to go for longest poem, I'd try putting music to the poem to creat some song.. / I could also do a scavenger hunt / code poem where I'd write up parts	I'd try hanging it, nailing thing into the handle and adding decorations. / I could split it into pieces and glue them all onto a canvas or something to create a "painting" / I could	DIY the pants into shorts, different styled pants, or something / trim the cuffs and have headbands / trim cuffs, stitch together to make belt for another outfit. / cut apart to make sleeves for a hipster / towel / sneaking out the window /	use straps to hold books together if you're traveling / use as a bookmark / use the sole to mark a place on shelf if you're organizing / use to clap super loud and quiet kids down / /	used to break a book I didn't like / paint it and use as decoration /	the carrot is a great health snack / you could use it to annoy loud kids / mke a smoothie to rela	display to attract more people to library / good book end on a shelf / could use	I'm a librarian and I think trucks are too loud and bulky / use to transport books furniture / nice cheap living space /
to read / to reference / to learn from / to provide guidance / as a decoration / to hold picture frames in place / to flatten posters out / to save leaves/feathers etc. / to save special notes and bookmarkers / to tell a story / to entertain / to inform / to persuade /	to eat food / to stir hot food / to stir coffee / to play card games / to flick things across the room / to make reindeer crafts / to make other crafts / to help untie knots / to make scraping marks on paper / to create decorations when baking / to scratch yourself / to scratch someone else / to cut food up /	to eat on / to lay on / to do homework on / to color pictures at / to paint at / to drink water at / to cut paper up / to have formal meetings / to dance on / to hold decorations / to act as a desk / to hold files / to hold phones / to support light fixtures / to hold picture frames / to design crafts on / to write letters / to organize files /	nailing pictures to the wall / taking nails out of the wall / crushing ice / crushing hardened dirt/sand/etc. / breaking a window / breaking an unwanted object / putting stakes in the ground for camping / tapping on other metal/aluminum to make noise / building houses / building sheds / fighting a robber / fighting off	clothes / cut up for cleaning / coverage / protection from animals and bugs / protection from hot grease in the kitchen / used to keep warm / protect legs from sun / the material can be used for crafts / used to dress for an intervie / /	as footwear / to kill a bug / to protect form hot blacktop/cement / to protect from rocks / to protect from bugs/worms / to be fashionable / to show off your toes / to protect from germs / to protect from fungus	to dig holes / to dig trenches / to lift heavy objects / to flatten out gravel / to break solids into fragments / to break glass / to kill a snake / to protect yourself / to stir liquids / to	to improve eyesight / to cool mouth down after hot wings / to nourish the body / to eat healthy / to feed to rabbits / to accessorize the Easter bunny / to make baby food / to make v8 vegetable juice /	to make music / to be in a band / to entertain / to inspire /	to drive from one place to another / to transport dirt / to transport tools / to run things over / to haul a trailer / to haul a camper / to transport crabpots / to move someones belongings / to carry trash to the dump /
Reading / Writing / Keeping a diary / Keeping a journal / Paperweight / Coaster / Teaching / Learning / Studying / Shopping	Eating / Poking / Hurting / Making imprints on cookies / Mixing / Stirring / Stabbing / Making holes /	Eating / Drinking / Studying / Writing / Drawing / Using a computer / Cooking / Baking / Using clay / Painting / Organizing / Giving/getting a manicure / Reading / Folding clothes / Storage / Making a phone call / Doing homework / Decoration /	Banging / Fixing / Hurting / Nailing /	Wearing / Instead of a towel / Covering up / Cleaning / Keeping warm /	Wearing / Killing a bug /	Digging / Hurting someone / Carving something /	Eating / Feeding someone / Feeding a pet / Snowman nose	Playing music	Driving / Transporting / Moving / Running something/someone over /
leisure reading material / entertainment / help fight boredom / decoration on a shelf / teaches information / provides information to classmates / helps imagination come to life / helps people make a living / used to hold a door open on the floor / paperweight / provide an escape from real life /	eat food / cut food / brush hair / clean nails /	something to eat on / something to lean on / something to study on / something to put random stuff on / something to put decorations on / something to play beer pong on / holds up utilities / something to sit on / something to hold a tv on / a place to eat thanksgiving dinner / a place to put flowers on top of /	nail in pictures in a wall / remove nails from the wall / /	protect from cold weather / cover skin / protect from sun / provide comfiness / self expression / style / work attire / create profits for clothing companies /	protects feet from hard surfaces / protects feet from glass / helps you walk with comfort / cools your feet when its warm out / looks stylish in the summer	pick up dirt / dig a hole / build a sand castle / help with construction /	provide nutrients to the body / act as a snack for someone who is hungry / helps with eyesight / give someone something to eat if they are bored / feed to a bunny for food /	very loud noise / interruption in the library / disturbance / unnecessary / disruption of silence / no reading / no concentration / angry librarian /	dumping garbage / carrying dirt / guzzles gasoline / makes loud beeping noises / honking / disruption of the peace / has loud engine / carries goods around the country / /
table / something to smell / kindling for fire / sketch pad (the margins) / insulation / added warmth in the winter (place inside coat, rip out pages and crinkle) / coffee holder thing / a plate / paperweight / anger ma	weapon / art (if you melt it) / a conductor of electric current in a circuit / to get pop tarts out of the toaster / lightning rod / dip in ink to make straight lines / designs /	high chair for baby / something to block bullets with if you're getting shot at / body building exercise / large step stool / music stand if violinist forgets her stand / turn it on it's side, add another table, build a fort / bridge / legs can be used a	tool / something to pry a can open / a weapon / plug a leak with the wooden end / firewood / heat and use metal head to transfer heat and melt something else / something to help get gum off your shoe / take apart and maek	insulation for walls / a rope / ties for building a raft / sail ties / fire kindling / purse / flotation device /	weapon / walking shoe / string/wire / use the rubber (or plastic) in artwork /	yet again... a weapon / a way to dig holes / door holder /	food / trap for a rabbit /	fanfare / flower pot / christmas tree decoration / melt the brass and use it for jewelry /	weapon of mass destruction / carrying illegal cargo / art /
decoration / use to read / use as a door stopper / small stand / stand on top of the book to be 1-6 inches taller / small night stand / use to fix a crooked table to even it out /	use to eat food / use to poke things / use to hold things on the prongs / use as a weapon / use as a drum stick / use as a paint brush /	use to hold things on top of it / use as a "ladder" to get higher / use a a barricade / flip upsi	use to nail things / use to make a hole / use to break something / use the hook end to take out nails / use hook end to bring something closer to you / use hook end to hold on to something / paper weight /	use to wear them / use for warmth / if you rip open, can use as a mini blanket / use as a unfashionable scarf /	use as footwear/wear the sandal / paper weight /	use to dig things / use as a big paper weight /	use to eat it / feed a rabbit or other animal / use as paper weight /	use as a musical instrument / paper weight /	use it as a vehicle /
reading / paperweight / extra height to lift something up / rolling cigarettes / making a journal / hitting someone / research / presents / decora	Eating / Scratching and Itch / Cleaning teeth / Stabbing someone / Musical Instrument / Combing hair / Stirring / Brushing dogs fur / Stab holes in something /	Eating meals / Doing homework or work on / Sex / Sleeping / Storage / Board games / card games / Beer pong / drawing / painting / arts and crafts / drying clothes / answering phone calls / painting nails and toenails / decoration in a house / holding lamp / bedside table for phone and clock /	Nails / Construction/building / Hurting someone / Separating two pieces of wood or material / Smashing down a wall / Killing a mouse or rat / Weighing somet	clothes / dressing up a dog / material for curtains or underwear / whip / cleaning a spill / towel after shower / pillow / footrest / eye patch / wrapping a wound / s	shoes / slapping someone / placeholder on a shelf / holding down a beach towel /	digging a grave / digging a hole / hitting someone on the head / planting and gardening / building sandcastles / transporting mulch / cleaning a spill / get something high up thats hard to reach / giant spoon /	eating / feedings animals / put it up your nose / recipes / earplug / stirring/mixing / microphone /	music / killing a bug / stopping a spill from spreading / paperweight / decoration /	Driving / transporting large objects / bringing a new freshman to college / moving to a new home / long vacations / sleeping in it / carrying trash /
Reading / Learning / Leveling tables and chairs and whatnot / Burning/source of warmth / Selling / Collecting dust	Eating / Clothing accessory / Carrying / Paperweight / Threat / Defense / Weapon / Eating	Storage / Dining / Sleep / Sexual activity / Relaxation / Collecting dust / More sexual activity	Construction / Nailing / Removing nails / Destruction / Paperweight / Threat / Defense / Weapon / Carrying things / Percussion instrument / Inanimate friend /	Clothing / Blanket / Pillow / Toilet paper / Cape / Paperweight / Weapon /	Footwear / Handwear / Hardware / Software / Wetware	Moving dirt / Moving more dirt / Shoving into the ground and taking a nap	Eating / Cooking ingredient / Distracting Bugs Bunny	Making music / Entertaining / Scrap metal /	Driving / Hauling goods / Wasting gas / Ruining our environment / Sexual activity
Read and understand this book / Write a book for inspiration / Go to the library to read more books / Join a book club so I can meet new people who share common interests / Sell books to other people for funding and to meet new people / Go to a old bookstore to see how people thought in the past. / Study the cover of this book / Rip out random pages of this book and use the text / Look at the ded…	Eat dinner / Eat lunch / Eat breakfast / Cook something for my friends / Hear the sound of forks dropping / Eat at different restaurants and observe people / Write words on a fork and give it to random people while they eat and see what their response is / See what makes a reusable fork better than a plastic fork that goes into a landfill / Think about different utensils that I can potentially us…	Sit at the table to do my work / Inspect the table for carvings and other random marks and write about that / See the process behind making a table, whether it was cutting wood or anything else behind the scenes, and write about that / Invite many people to sit around this table so we can talk about poems and other stuff / Cut the table in half to create more furniture / Lend my table to other pe…	Ring a bell / Draw a photo / Drop on the ground for thinking / Create a statue / Create something with wood / Go camping to think about stuff to write about / Fixing my house or car / Helping other people out / Side job because I don't get paid much / Play a musical instrument with a mini hammer / Break pieces of glass / Think a	Wear my pants / Sit while wearing my pants / Study the color of my pants. / Wear these pants outdoors and ask random strangers what they think about these pants / Read the label inside these pants / Study where the pants were made in and whether it was through modern day slavery or not / Ask friends to look at me wearing these pants and listen to their opinion / Gain and lose a significant amount…	Wear my sandal at home / Wear my sandal at work / Give my sandal to someone who is in need / Sell my sandal to other people who need sandals / Wear my sandal when I go to the beach or go swimming / Paint my sandals a different color so I can blend in / Go to the grocery store in sandals / Purchase new sandals that are similar / Wear my sandals until they break /	Dig a hole / Do some gardening in my backyard / Go to the nursery and purchase new flowers to be planted in my home / Leave the shovel in my garage in case I need to use it sometime in the future. / Sell the shovel to someone who actually needs this shovel. / Rate the shovel on Amazon.com and write about how good/bad it is. / Volunteer at a location where they need shovels and man-power. / f	Eat the carrot straight up / Cook the carrot and eat it with my dinner / Give the carrot to my rabbit / Blend my carrot for carrot juice / Give the carrot to someone in need. / Try to plant the carrot so I can get more carrots. / Place the carrot in my fridge and eat it later during the week. / Add carrots to my oatmeal for breakfast. / Study how carrots could possibly improve eyesight and other …	Play the trumpet for my own fun / Join a band / Become a music teacher / Create music and sell it to other people / Record youtube videos to give yourself fame / Practice trumpet everyday / Clean my trumpet when I'm finished with it / Sell my trumpet when I purchase a new one / Start a children's trumpet band in the community center / Play the trumpet in a parade / Find other people who also play…	Drive the truck to work / Rent the truck to construction workers who need to use it / Sell the truck because it is useless to me / Carry library books across the city in the truck. / Improve my truck so I can race it on my weekends. / Drive my truck home / Become a construction worker /
reading / class / summer reading / assignments / critiquing / publisher / edition / fiction / non-fiction / book club / discussing books / connecting over a book /	Eating / Utensil / Food / Pasta / Setting up the table / Cleaning the dishes / Plastic fork / Metal fork / forklift /	Eat / Beer pong / Play cards / Have sex / Do homework / Prepare food / Have a conversation around the table / Use the table as a canvas to draw /	Nails / Tools / Loud / Getting hammered / MC Hammer / Toolbox / Something needs to be built / Construction / Construction worker / Bob the builder /	Wear pants / Pants someone ( come up behind them and take their pants off) / Shopping for pants / Dress code pants / Jeans / Khakis / Capris /	summer / beach / sand / comfortable / good weather / sunny /	snow / dirt / no school / manual labor / going around and making money shoveling peoples driveways / digging a hole / putting flowers in the ground / shoveling the gravel back into the earth /	vegetable / healthy / carotene / good for your eyes / vitamin a / vitamin k / vitamin d / rabbits / carrot cake /	jazz / brass / beautiful sounds / used to play it in elementary school / trumpet with a mute / shiny / gold color /	hand truck / deliveries / 18 wheelers / truck and a trailer / pick up truck / construction workers / carrying a load on the back of a truck / heavy duty trucks / u-hual trucks /
poetry / work of art / pencil / ink / permanent / published / joy / reading / interpreting / understanding / learning / writing / inspiring / /	eat / prongs / little mermaid / adults / food / stress / formal / informal / tv dinners / contests / hunger / /	support / homework / study / work / eat / play / chair / holidays / family / supplies / accomplishment / school / drawers / congregation / unity / happiness / anger /	weapon / nails / handyman / projects / employment / skill / careful / / / /	warmth / winter / fall / jeans / slacks / work / casual / zipper / bell bottoms / skinny jeans / leggings / slimming / /	relaxation / beach / casual / vacation / reading a book on beach / spring break / summer break / pool / summer reading / enjoyment / stress free / isolation / caught up in a books world /	bury devil books in ground / cover up yourself in book pages and dirt for warmth / buried in a book / isolation / overwhelming /	yummy / nutritious / crunchy / not good for eating in library / distracting / amusing / ranch dressing / dip / snack when reading /	too loud / children / stop playing / professional / not fun / skills / / /	too noisy / can hold a lot of books / old / rundown / dog in passenger seat / books piled up on floor / "this is the life" / treasure / small town /
to learn / to keep door open / to block the view of something / to read / to use pages as cleaning supply / to start a fire / to write in / to escape reality / to	to eat with / to brush your hair / to pick stuff up with / to poke someone / to protect yourself / to mix something / to poke a egg yoke / to make music / to make annoying noise /	to eat on / to do your homework / to write / to sit with family or friends / to play cards / to fall asleep / to make dinner on / to	to nail something / to hit someone / to break something / to break glass / to pull nails out of the wall /	to wear them / to make a rope and escape through your window /	to wear on your feet / to kill bugs /	to shovel dirt / to shovel snow / clean your garden /	to eat / to make carrot cake /	to play music / to sell for metal / to throw away /	to drive / to show off to other librarians /
To read / To get ideas from / to learn from / to increase knowledge about a subject / to rip the pages out of and make paper airplanes / use the pages for spit balls / to layer stuff on top of / to study from / to write in / to highlight on / to create a movie out of / to expand knowledge / to compare sources / to inspire authors and writers / to embarrass bad readers / to discourage slow learner…	To stab things / to eat off of / to poke / to break the skin / to scoop / to cut with the edge / to jab / to throw / to bend / to make into jewelry / to decorate your kitchen drawers with / to poke holes with / to hang things from / to dig / to find small objects / to scrape / to play with food / to ma	Lay on / Put books on / Put plates on / Put cups on / To stand things on / To look at / for decoration / To be trendy / To craft out of wood / storage / Shelter / Protection / somewhere to sleep / to write on / to eat on / to look at and admire / to rest your feet on / to store things inside of / to throw / to fold up /	Nail things into a wall / build a tree house / Hang up picture frames / Play baseball / hit someone over the head / smash someones windows / murder weapon / build anything / Create a museum / make a hole in a wall / Squash fruit / Toy / Part of a costume / breakdown a heavy object / hurt someone / bounce off of a tire /	Shade / Water / Light / Food / Decoration / Companionship / Warmth / Beauty / Supplement to meat / Eat healthy / Attract bugs / Produce oxygen / Flowers / Seeds / Fruit / Sustain the earth / Energy / Shelter / Attraction / Entertainment / Peacefulness / Delight /	to wear on your feet / to wear at the beach / to sell / to craft / to hold in your hands / to dig with / to throw at people / to smell / to put jewels on / to wrap around your ankle / to walk around in / to advertise on e-bay / to donate to charity / to slap people with / to use as a floating device / to wear in the shower / to be comfortable in / to pass down	dig / cover a dead body / garden / remove leaves from backyard / build a sand castle / find a buried treasure / create a tunnel through the library / hit someone over the head / plant trees / attend a funeral / reenact the movie Holes /	to eat / to see better / to sward fight with / to play with / to create a carrot facts twitter account / to shave and throw at people / to make little friends with / to get healthier / to dip in ranch / to grow in a garden / to sell to a food store / to sell at a market / to make your teeth orange / to swallow whole / to decrease hunger /	produce music / to practice a musical instrument / to make noise / to annoy people / to remember a loved one / to honor the country with a song for the USA / audition for a band / put flowers into as a vase / for decoration / for amusement / for a bookstand / to hold and caress /	To drive / to transport objects / to move things in / to store furniture / to honk / for advertisements / to drive across country / to stare at women / to be creepy / to commute / to visit family / to go on road trips / to sit in for fun / to do fun activities in / to go hunting in /
reading / burning / using as weapon / using as shield / pages as clothing / pages as wrapping / clamp / compressor / high-chair / step /	eating / stabbing / tuning to music / throwing / combing / climbing tool	What's the point of it all? / Why does my eye care to see? / Why does my	hammering nails / hurting people / breaking things / working out / throwing /	wearing on legs / using as a multi arm warmer / hanging things / tying things together. / blunt protection / wrapping /	throwing object / to wear / fly swatter /	digging / cutting / smacking / climbing tool / crude flattener / bowl/plate/cup /	eating /	playing music / funnel /	driving / shield / home / storage / weapon / truck bed can be fill up hottub /
a large amount of potential origami paper / a pretend bird / a hat / a fan / a talking puppet / hitting someone in the head / something to stand on to look taller / a coaster / a large amount of napkins /	a stabbing weapon / for making music either by tapping it on things or flicking the spokes / an action figure / cleaning fingernails / a comb / back scrat	something to sit on / barackading your door / a pretend four-legged animal to ride on / makeshift ping pong table / shield during a food on water balloon fight /	breaking a table / smushing an apple / spinning around with more centripetal force / projectile weapon / making a face in your wall / smashing a potato / juggling item /	strange sleeves / a hat / a flag if tied to a pole / a rag / something to slide on slippery floors with / something to smack someone with /	for feet when the sand is too hot / for feet on hot days to let them air out / in the shower to avoid athletes foot and other bacteria /	digging a hole for plants / removing plants from a garden / digging a grave / making a pile of some material /	food / ingredient in soup / condom-use demonstrator / bookmark /	making music / waking children up in the morning / patriotic songs / waking military soldiers up in the morning /	to drive somewhere / to ship some heavy materials somewhere / to ram through a gate / jumpstart another vehicle /
Read and interpret it. / Cry because its better than my work. / White out all the pages and write my poems on it. / Give it to charity. / Rip out the pages and use them for something else. / Burn it. /	Eat my dinner. / Poke my friend. / Coat teeth with paint and create a picture. / Feed my dog. /	Invite friends over for dinner to help me with ideas. / Write down my ideas on top of. / Play cards. / Set the table...	Build something. / Throw it. / Remove a nail. / Take out some aggression. /	Describe them. / Tie them around my neck. / Rip them up for inspiration. / Take them to the dry cleaners. / Give them to a friend. / Donate them to charity. /	Wear them for protection. / Dontate them to children. / Organize with other shoes. /	Dig a hole for my dead fish. / Donate to construction workers. / Put in my garage with other tools.	I will eat it to improve my eyesight. / Give to other patrons at the library. / Feed to my rabbit.	Learn how to play well. / Ask a current player to perform for me. / Donate to a school. / Tune it.	I will use it to get back and forth. / To transport my books. / Giving other people rides to their destination.
to read / to burn in a fire / to use the papers for paper mache (spelling) / to make confetti / to stand on / to put under a table that wobbles / to make paper airplanes / to make origami / to	to eat / to stab someone / to pick up something without touching it / to bang on something and make noise /	to sit on / to sleep on / to stand on / to build something with / art / to write on / to eat on / to display things on /	to build things / to hit someone / to break something / wall decoration / weight / make noise /	to wear / to cut up to make shorts / cut up to make other clothes / dry a spill on the floor / towel / to draw on / art /	to wear / to put on your feet so they don't get dirty when you stand/walk /	to shovel snow / to shovel dirt / to dig up something /	to eat / to cook with / to make carrot cake / to cut up / to feed to an animal /	for music / to alert people /	to drive / for moving / for large things / garbage truck / fire truck /
read / paperweight (if the book is heavy) / if heavy, can be used to flatten a piece of paper or another book that has creases by placing the book on top and leaving / burn / keep you warm and isulated by ripping the pages out and putting th /	eat / to cut food on your plate by using the side of the fork / comb hair / make cool designs on a surface that can be easily impacted (styrofoam plate) / /	set/put things on / protect you from falling objects during an earthquake / protection by flipping on its side if caught in some type of crossfire / store things on or under /	drive a nail into wood or some other compound / drive anything (stake, nail, etc.) into a surface (ground, wall, etc.) / break another compound (glass) / pry something open (door) / pry a nail out of	wear / protect your legs / carry objects in the pockets / cover your lower body / add style to someones' physical appearance / personal flotat	wear / protect feet from ground /	dig holes / shovel snow /	eat / digest / recieve nutrients by digesting / grow / feed animals with / /	produce a certain pitch or note / produce a combination of notes / produce music / entertain people /	drive/transport people and/or materials and objects / burn fuel / /
Reading / Stack up for a place to sit / Use as a weight to hold something down / Stack as a table / Use pages for making a fire / Shred pages to make crafts / Stack to use as a foot stool / Use as a hammer / Use to flatten a wrinkled paper / Use as a plate /	Eating / Scratching / Combing hair / Engraving / Pointing / Scooping /	Use to eat on / Use to stack things on / Use as a desk / Use as a stool / Sit on / Hide underneath / Use to block doors / Sleep on / Prepare meals on / Make crafts on / Write on /	Hammer in a nail / Break something / Crush something / Flatten something / Instrument (bang against something to make music) / Weapon / Pull nail out of wall / Use as weight to hold something down / Make noise /	Wear on legs / Keep warm / Flag / Protect legs / Tie together to make a rope /	Wear on foot / Protects foot from environment /	Dig a hole /	Eating /	Play music /	Driving / Transporting goods
Read the book / Write a poem in the book / Dance with the book / Sing with the book / Hit the book on someones head /	Eat food with a fork / Dance with a fork / Sing with a fork / Recite a poem about a fork / Write a poem about a fork / Draw a fork on paper / Paint forks in a book / Write a poem about using a fork	Dance on the table / Write a poem on the table / Write a poem about a table / Sing on the table / Twerk on the table /	singing with the hammer / write poems with a hammer / decorate the hammer / draw the hammer / dance with the hammer / eat with the hammer /	Wear the pants and recite a poem / Write a poem about the pants / Take off pants / Dance with pants on / Dance with pants off / Sing in pants / Sing out of pants /	Wear sandals on the feet / Hold the sandals / Clean the sandals / Hit noisy students with sandals / Hit a robber with sandals /	Shovel snow with a shovel / Fix up the garden with a shovel / Hit bad students with a shovel / Hit robbers with a shovel /	Make food with a carrot / Hit bad students with a carrot / Use carrot as a book/page holder /	Make music with the trumpet / Hold a trumpet / Clean a trumpet / Hit noisy students with a trumpet / Sleep with a trumpet / Play the trumpet	Drive the truck / Get delivery from the truck / Sit in a truck / Clean the truck /
Pages Magical Word Muses Vines Trees Good for Reading Dust Magic Amazement Falling Asleep Study Goals Achieving Glasses Ribbons Tears Papercuts Origami Folding Samurai Bats Flying Encyclopedia The World	Spoon / Food / Meal / Dinner / Eat / Breakfast / Important / Champion / Eggs / Bacon / Lettuce / Tomato / Mayo / Gross / Garbage / Trashcan / Bin / Recycling / Bicycle / Wheels / Stone Age / Cavemen / Bones / Dinosaurs / Pteradactyl	Chair / Stone / Wheels / Spin / Comfy / Lean / Crossed Legs / Glasses / Smart / Librarian / Book / Legs / Sturdy / Flat / Square / Brown / Wood / Corners / Dinner / Gather / Professional / Furniture / Operating / Ro	Nail / Communism / Sickle / Build / Carpenter / Destroy / War / Protect / Block / Thor / Thunder / Heavy / Sturdy / Strong / Demolish / Arm and / Railroad / Saw / Tool / Pound / Mallet / Home Depot / Bash / Home-making /	Clothes / Skirts / Dresses / Pretty / Pinstripe / Tight / Jeans / Shorts / Legs / Fashion / Waist / Belts / Belt Loops / Pleated / Attractive / Corduroy / Tweed / Sweatpants / Figures / Hemming / Tailors /	Shoes / Footwear / Walking / Practical / Socks / Shoemaker / Loafers / Exquisite / Just Enough / Comfort over Style /	Pail / Dig / Bury / Tool / Soil / Dirt / Gravedigging / Planting / Construction / Yardwork / Work / Gardening / Wheelbarrow / Gravel / Instruction Manual / Guidance / Leverage / Earthworms / Ecosy	Vegetables / Healthy / Nutrition / Orange / Soil / Plantation / Roots / Garden / Home-care / Efficient / Rabbit food / Juicing / Healthy Snacks / Diet / Vitamins / Harvest /	Music / Jazz / Instrument / Baritone / Soprano / Alto / Percussion / Blues / Brass / Violin / Cello / Piano / Lungs / Lessons / Practice makes almost perfect / Recital / Performance /	Automobile / Vehicle / Transportation / Freight / Business / Industry / Commerical / Deliveries / Hardwork / Truck License / Large / Weight Limits / Toll Booths / Careful Driving / Backing up Slowly / Car Accidents /
poetry / writing / creativity / thinking / art / speaking / reading / nature / people / human interaction / education / english / spanish / french / language / bookmark / painting / reading / inspiration / lack of inspiration / stuck / confused / questioning / thinking / about / crazy /	spoon / spear / knife / type / food / solid / useful / dinner / lunch / breakfast / travel / stationary / four / large / small / silver / gold / solid / patterned / purchase / set / glass / metal / wooden / plate / food / eating / feeding / attack / staple / simple / technology / universal / western /	chair / diningroom / sitting / standing / dancing / wooden / plastic / ikea / small / long / square / circular / ovular / dinner / lunch / breakfast / tablecloth / scratched / broken / legs / four / extend / room / food / gathering / eating / talking / sitting / business / pleasure / living room / bedroom / standing / tall / short / /	building / fixing / hammerhead shark / hitting / metal / wooden handle / hurt / nail / dangerous / helpful / tool / toolbelt / screwdriver / rough hands / wrench / useful / simple / barbaric / technology / modern /	clothing / shirt / belt / blue / jeans / socks / shoes / drawers / covered / naked / pajamas / shorts / short pants / tight / loose / athletic / black / brown / pink / yellow / green / patterned / solid / fashion / magazine / confused / clashing / matching / risk / bright / dull / businesslike / tights / leggings /	shoe / wearing / walking / comfortable / necessary / solid / practical / low heel / exposed / impractical / summer /		vegetable / health / eyes / conusming / staying alive / human race perpetuation / orange / necessary /	instrument / music / not necessary / enriching / loud /	transporting large items / slow / hefty / heavy / useful / industrial / highways / cross country / furniture / lumber / building materials / transporting /
reading / can be used as a clipboard object / writing / hitting someone with it / playing frisbee / coloring / studying / learning / weight to hold down papers / cover fro	eating / opening up wine bottles / brushing hair / stabbing someone / decorating / tearing something apart / tossing game / mirror /	eating / reading / sleeping / dancing / writing / drawing / coloring / drinking / beer pong / playing games / playing cards /	hitting a nail / hitting a person / breaking open something (glass, wall, etc.) / tossing game / play a beat (like a drum stick) / can be used as a pointer (point someone out in a group) /	wearing / can be a blanket / decoration / can be a towel / hitting someone with it /	wearing as shoes / slap something/someone with it	digging / gardening / hitting	eating (can be chopped up, eaten raw, cooked, etc.) /	playing music /	driving / parking / transporting goods /
Many have turned to kindles... / or tvs. / No more newspapers... / libraries... / Who reads books anymore? / Who even enters the shelf-filled buildings these days.. / Workers mayb	Metal. / Sharp. / A fork in the road. / Almost divided enough to use as an eating utensil. / Splintering off into many sections farther down. / A fork in the road. /	A place to write on. / Sturdy, strong enough for all my books. / A table, my sanctuary. / The place I need to survive life's obstacles.	It broke. / Just separated. / After hitting the shed, / didn't stand a chance. / The head wasn't strong enough. / Flew off like that was the design. / Whoops..	Bruno Mars finds them unnecessary on lazy days, / as do most men. / Women lean towards skirts, / at least wearing SOMETHING around the house. / Warm, / a sense of protection for some women.	Not to be worn in the library! / Absolutely not. / Sneakers only. / No one listens. / Sandals. / Sandals. / Flip flops!!! / Oh, dear. / Even worse. / How have they managed that? / Unthinkable. / Unprobable- not a word.	How- does- he- / I give up. / HE can do this tomorrow. / Librarians are not meant for shovels. / Heavens, no. / Shovels are meant for men. / Men, men, men. / Librarians are to books as men are to shovels. / No, no more shovels for me.	I just love improving my eyes. / Better to read books with. / Oh, all the books I'll be able to read, / all the better now. / My beautiful, beautiful books. / Stunning, oh so stunning. / An	Such loud noise. / Meant to be in bands, / or in sporting events, / not in the library. / Practice ELSEWHERE. / Such terrible nerds. / Don't they know this is a LIBRARY? /	Not outside my library!! / I told them yesterday. / And the day before. / And the day before that. / Why won't they listen! / OUT! / Maybe a restraining order... / do those apply to libraries? / Hideous machines anyway.
read it / stack them to help a table stand / hold a book as protection against something / hold a book overhead so rain wont fall on you / place a book in between you and someone else so you won't see them / place a book under a piece of paper so you can write easily / place a book over other books to smooth pages out /	use it to eat food / use it to bang pots and pans for noise / use it to dig into dirt / .....backscratcher.... / wave it around the air for more food /	stand on it to give a speech / eat at it at meal time / play board games on it	use it to hit nails in / make noise with along with other junk for "music" / use the handle to hold things up / have the weight press down on a book to smooth the pages / /	wear them / use them as a sail / use them to wipe off liquid from a spill / throw them around in a fight /	wear them to the beach	dig a hole / carry soil or loose objects to someplace else /	use it in soup or food / grow more carrots /	use it in a marching band /	use it to carry materials from one place to another, be it short or long distance
Toilet paper / Weapon / Paper towel / Kindling / Gift / Makeshift umbrella / Stuffing a bra / Platform to appear taller / Source of inspiration / Cutouts for a ransom letter /	Weapon / Backscratcher / Way to reach something that fell into a small crack / Musical instrument / Mirror / Toothpick / Coffee stirrer / Way to attract a crow or another bird that likes shiny objects /	Fortification / Tower / Exercise / Weapon / Bed replacement / Chair / Place to play a board game / Door barricade in the case of a zombie apocalypse or other emergency / Kindling /	Weapon / Musical instrument / Way to get someone's attention / Sex toy / Massager / Dumbell replacement for working out / Icepick / Climbing tool / Nose picker / Backscratcher /	Parachute / Rope / Bandage / Headband / Fire-deterrent / Towel / Scarf / Whip / Prize / Symbol of friendship (through sharing) / Arm-warmers / Potholders / Strangling / Toilet paper / Halloween costume / Teaching material (	Potholders / Plate to eat from / Soup spoon / Way to shield your eyes from the sun / Corporal punishment for children / Bookmark / Remote control holder / Brace for broken bones /	Weapon / Way to get ice off your driveway / Lever / Way to clear invasive plants / Eating utensil /	Plug / Q-tip / Toothpick / Rabbit bait / Flattering fake penis / Game piece / Counters (cut-up pieces can be used to represent numbers) /	Pencil holder / Emergency pipe replacement /	Deadly weapon / Explosives (gas tank) / Place to store books and other possessions / Living space / Source of scrap metal / Place to start a dog pound business / Inconspic
encyclopedia, textbook, expensive, school, college, university of maryland, library, reading, chapter, misery, homework, glasses, time consuming, education tool, story, novel	food, steak, untencil, knife, left or right, hot pizza, metal, silver, weapon, dishes, dishwasher, salad vs entre fork, pitch fork, poseidon,	NEVER BUY ONE FROM TARGET, food, dinner, family time, necessity, place to relax, wood, laminate, chairs, extendable table,	habitat for humanity, putting up a picture, nail, stubbed finger, building a home, 16 oz. , heavy, tough to use, construction, tough guy, hard hat, concrete, nail gun is better, home depot, lowes,	shorts, ripped my pants, kapri, winter, cold, snow pants, rain pants, lounge pants, linen, boots, socks, khaki, suit, blue jeans, swishy pants, freshly pressed, pleated, belt, warm up pants, sweat pants, sweats, sweat suit, bum, lazy, comfy,	beach / thong / sand / feet / comfortable / summer / tan / sun / sunglasses / blonde / convertible / costa del mar / ^best sunglasses for real though /	digging / dog / hole / grave digger / digging to china / dirt	fit fam, good for your eyes, you better eat t	band / geek / brass / foot ball game / SEC / high school band / marching band / instrument / percussion / jazz / live music /	ford / chevy / bas ass / diesel / bad for the environment / cummins are shit / power stroke / drop chains / camo / hunting / #itfliesitdies / huntin season / cig season / geese in the bed / muddin / farmin / pullin / horse power / loud engine / smoke stack /
reading / harry potter / burning / book shelves / knowledge / learning / intelligence / pdf / textbooks /	eating / food / spork / stab / utencils / cutting / plastic / feast / party /	kotatsu / beer pong / desk / homework / dancing / WWE /	tools / machinery / physical labor / nails / metal / wood /	Pants / jeans / shorts / short shorts / khakis / athletic shorts / bathing suit / skirt / skinny jeans /	Stay comfortable to read more / No squeaking /	Keep away from books / danger / no swinging / keep outside /	Keep all eating outside library / Eat healthy so you can concentrate on reading / Keep the books clean /	Keep quiet in the library / No instruments / Keep up with extra curricular activities / /	Keep vehicles parked outside /
to read / paper weight / table / chair / sled / slide / ball to play catch with / wall to block sight with / mini tent / rip out pages and make paper hat / origami / weapon (blunt object)	to eat with / back scratcher / nose picker / toothbrush / throw at someone to get attention / football / arts and crafts stick of some kind / shovel / toothpick / hair brush / ping pong paddle / reach in small hole /	hold objects / roof for fort / step stool / paper weight / bed / couch / clothes line /	put in nails (actual use) / paper weight / toy airplane / remove nails / imprint design onto paper / sealing device / pretend phone / football / hairbrush /	to wear as intended / a cape / a hat / tie foot holes and use to store objects / whip / toga / make into a fort of pants / /	shoe / paper weight / bookmark / table / chair / shovel / hat / scale / weapon / ball / toy / sock holder / to prop up something / back scratcher	to pick up snow or other land / paper weight / bookmark / weapon / bridge / chair / table / sled / snowboard / food chopper / battering ram /	food / bookmark / paperweight / nose picker / back scratcher / tooth pick / shovel / hammer / weapon / pretend sword / grind up and make into juice / grind up and make into confetti / grind up and make into pretend snow / bow and arrow / snowman nose / pest shoo-er /	paper weight / to play instrument / to play catch with / weapon / backwards hose / watering can / finger muscle enhancer / tongue muscle enhancer /	to get from place to place / to transport goods / boat / house / restaurant / stereo system / tv / storage place / gas container /
read / write / doodle / protect head from rain or snow / stepping stool / coaster / teaching / straight edge / paperweight / arm rest / footrest / /	eating / forking someones lawn / holding things in place / holding a nail in place while hammering to avoid hurting yourself / cutting food / flicking food at people / if metal, conducting electricity / making popsicles with a cup /	eating / cooking / board games / drawing / footrest / flat surface / drink holder / preparing meals / family dinners / storage / folding laundry / doing homework / placing keys /	hammer in nails / hurt someone / fix things / teach workshop classes / put wood together / hang pictures / build furniture and cabinets / break ice / hurt your finger /	wearing / dressing a scarecrow / making a bag out of pockets / making bracelets of the fabric / bleaching them / tie dying them / tying two things together / swimming in / protecting from sunburn and poison ivy / cut and	shoe / protect feet from sand and glass / hold a door propped open / wear during a pedicure / wear in the showers at college /	gardening / digging holes / carrying dirt and sand / sandcastles / burying things /	eating / vitamin c / put in salads / put in soups / feeding animals / making juice / feeding "santa's reindeer" /	playing / music / home decor / waking people up / commemorating soldiers that have died /	moving / hauling / pulling boats and atv's / driving / selling / buying / crashing / transporting / towing / mixing cement / const
reading / flatten objects / tearing paper for use / paper weight / artistic medium / reference material / lift under chair / Frisbee / use to create privacy on desk (held upright) / hidi	eating / holding napkins down from wind / combing hair / scratching texture into artwork / stacking to create fork towers / musical instrument (hitting things) /	use as a bed / for eating on / hiding behind if turned on its side / making a "fort" with blankets and sitting beneath it / a thing to stand on to reach higher / a place of creativity / turning upside down and sitting on legs /	nailing / paperweight / removing nails / weapon (in war) / a representation of oppression in a piece of artwork / toy (	warmth / clothing / bandage wrap / cut up for textile / cushion for laptop inside backpack / use as a flag / means of expression / protection /	protects feet from dangers on ground / provides fashion to feet / allows the foot to feel cooler in hot weather / allows foot to feel cold in freezing weather	digs things in the dirt / aids in planting things / could potentially be used as a weapon /	provides vitamins / gives nutrition / feeds people and animals / rots and helps soil become better suited for growing things /	plays music / leaks spit / serenades people /	vehicle for people / transportation / carrying large objects / pollutes air / drains fuel supply
Read / Sell / Use as book end / Use as paper weights / Carve and hide things in / Throw at people / Use as coaster /	Eat with / Stir with / Open packages / Pry things / Scratch your back / Dig with / Carve things / Use as decoration /	Take a nap on / Eat dinner at / Have sex on / Turn into a door / Solve a puzzle on / Decorate / Put feet up on / Make a fort out of / Use as a shield / Hide under / Use as a stool/step / Write on /	Nail something in / Decoration / Murder / Pry something with back end / Scratch your back /	Wear / Cut into a scarf / Use as a blanket / Drape over coach / Reuse fabric for various things / Put legs on arms for quick arm warmers / Use as rope /	Wear / Use as stamp for arts and crafts / Smack someone with / Donate / Use as percussion instrument (bang both together) / Sit on for cushion / Gardening kneeling tool /	Dig / Smack someone with / Decoration / Use to reach far away objects / Trip people with	Eat / Use for aroma / Scratch your back / Decoration / Use as paint stamp / Dig holes with / Carve	Play music / Use as decoration / Use as weapon / Use as a prop in a play	Drive / Sleep in / Use as garden prop / Block driveway with / Use to pull something / De-grass lawn / Make mud / Splatter mud / Splash puddles
to read / as a paperweight / to make yourself higher by sitting on them / to prop something up/open / to use as scrap paper / to use as a journal / to learn from / to block a door / to help make a library with / to lean on /	to eat food / to lift something up / to poke someone with / use as a weapon / to scratch oneself / to make a pattern on a cake / to use as a dart / to use to reach something far away / to mix a drink /	to eat on / to lean on / to work on / to sit on / as a way to block a door / for decoration / to rest your feet on / to put drinks on / to store things on/hold things / to sleep on / to climb on to reach something high / to hide under / To act as a barricade / /	To put a nail into something / To bang on the wall / To make a loud noise / Use as a paperweight / To close something that will not shut / To use to reach something too high / To push something with / To use to weight-lift /	To wear for show / to wear to keep warm / use as clothing / use as a rug / use as a blanket / use as a scarf / to hold things in the pockets / /	To protect feet from getting dirty / to protect feet from dangerous objects/injury / to make feet look pretty / to throw at someone / To make footprints with / to walk outside with / For practical use /	To clear snow / to clear dirt / to plant something in the garden / as a weapon / to lean on / to reach something with / to dig a hole / to make a sandcastle with / to bury something /	To eat for sustinence / to eat as a snack / to eat something healthy / use to attract rabbits/other animals / to grow in the garden / to make a smoothie with / to use in a salad / to make dessert with / to sell to others for money / to give as a gift /	To play as an instrument / to make loud noises / to play music / to put someone to sleep / to play for entertainment / to play as a source of income/use for job / to play in a band / to express emotions / to use for decoration / to use for art /	To play with / to get from one location to another / to transport items / to move house / to drive for a job / to pave the road / to use as a method of transportation for people / to collect rubbish / to deliver mail / for advertisement /
To read / To check out to students / To look at pictures / To learn / To teach / To put on display / To highlight in / To kill time / /	To eat / To scratch my back / To tap on the desk to get attention of students making too much noise / To scoot in items on my desk that are too far away / To flip pages in my book / /	To put my computer on / To put my books on / To allow students to study or do homework on / To display books students may be most interested in / To extend my desk as extra space / To prop my feet upon / To take a nap on / To hide under during an eat /	To hang pictures / To tap on my desk to gain the attention of students making to much noise / To scoot in items on my desk that are too far away / To stamp return dates in books / To /	To wear / To wash / To donate / To tye-dye / To cut into shorts / To Iron / To air dry / / /	To wear / To decorate / To wash / To donate / To sell / To kill bugs / To protect my feet /	To remove snow / To remove sand / To kill bugs / To sell / To buy / To donate /	To eat / To feed / To grow / To maintain good eye sight / To cook / To cut /	To play music / To learn music / To teach music / To scare away animals / To get peoples attention / To donate / To sell /	To drive / To learn to drive / To teach one to drive / To wash / To donate / To sell / To buy / To take people places / To decal / / /
reading / booster seat / paperweight / step stool / weapon / flower press /	eating utensil / comb / weapon / back scratcher / small rake /	surface for eating / step stool / fort / card games / pong table /	construction / weapon / paperweight / weight /	clothing / blanket / scarf /	shoe / phone / ski /	gardening tool / a large spoon /	food / unicorn horn / a long nose / stake /	instrument / funnel / hat /	vehicle / house / a stage / storage /
Reading / Door stop / Money safe / table leveler / Weapon /	Eating / Weapon / Comb / Mirror / Back scratcher / tooth picker /	Sleeping / Eating / Reading / Shield / Weapon / Fort / Sled / Sitting /	Building objects / destroying objects / Weapon / Cooking / Digging / Mircrophone /	Floating device / clothes / Hat / Weapon / Pillow /	Hand gloves / Phone / Weapon / Barbie's bed / Barbie's car /	Weapon / Microphone / Sword / Broom / Paddle / Sled / Dance partner /	Snowman's nose / Telephone / Weapon / Center piece / Missile toe / Shovel / False teeth /	Alarm clock / Bubble Maker / Weapon / paper floating device / Storage space / Fake elephant nose /	House / Weapon / Stage / Roller Coaster /
Read to yourself / Read to others / Study / Shelf to place things on top of it / Learn something new / Study /	Eat food / Cook food / Mix food up /	Eat food on / Do homework on / Read a book / Prepare food / Make crafts / Sit on /	Put nails in to something / Build something / Hang something up /	Wear them / Decorate them / Give to someone as a present / Donate to a charity / Cut them to make shorts /	Wear it / Add extra cloth so it can be worn for hiking / Dig holes with it / Cut the straps off and make a belt / Hit someone /	Dig a hole / Weapon/self defense / Stir food / Build a sand castle / Launch objects / Dig things out of the ground / Mash things up /	Eat it / Cut it up to add to other food / Make carrot juice / Make a dried carrot for astronaut food / Stab someone / Use the leaves as garnish / Use as a paintbrush /	Play music / Make a loud noise to get someone's attention / Hit someone / Give as a present / Melt the metal to make other objects /	Drive it to transport yourself / Transport other people / Transport goods / Decorate and turn into a party bus /
To gain knowledge / To read / Flat surface to write on / To fan oneself / Write on the pages	Eating food / Thin probe to remove things from places fingers can't reach / Sides can be used to cut rather than stab / Straining solids from a liquid	Resting place for objects / Eat on / Flat surface for drawing/writing / Decorative / /	Nail nails/screws / Remove nails / Bend metals (making weapons such as swords) / Cause injury to someone / Break something / /	For warmth / For style / Cover the body / Fabric material can be torn and used for other makeshift things /	To walk / Shield you from hot sand / Make a rhythm with the clapping of each step / Feet tan lines / Show off a pedicure / Toe flosser	To dig / To bury / To cut through things / To hit /	To eat raw/cooked/shaved / Juice it into a drink / Bugs Bunny costume / Club /	A vase for flowers / To make music / Brass decoration / A reflective surface/mirror / To trap something in if you flip it upside down / Noise maker /	To drive / To transport / To block off a road / Movie fight-scenes on top of a moving truck / Poly
stack / hit /	eat / comb / rake / decoration / stabbing / extra ex	make a fort / beer pong / shield / table dancing / stand on top of to reach things /	hit things / pry things open /	dress up / hide with / scarf /	hammer / fly swatter / can throw it (like in a ball game) /	hit / lean up against /	snowman nose /
read it / study / understand / helpful / learn / drawings / explanation / useful / knowledge / informative /	use it to eat / helps you eat / proper etitequette to use them /	eat / work / study / construction / put things / lay things / write / draw / decoration /	construction / properly putting in nails /	you wear them / they are stylish / part of your wardrobe / essential / protect you from bacteria / standard that you wear them / come in different colors so you can find the one that you like the best /	fashion / shoe / summer / beach / nice weather / hot / sunny / pool / girly / leather / confortable / flat / colorful / women / ladies / plastic / water / june / july / august / septemnber / may / maybe april	construction work / building / gardening / snow / community service / helping others / working together /	food / nutricious content / delicious / healthy / essential to life / vitamins / minerals / earth / plant / vegetable / grows from the earth / possibly organic /	music / hope / wonderful sound / inspiring / fundamental / love /	transportation / delivery / taking products to another location / long distances / driver /
-Place on head, use to improve posture / -Use to absorb knowledge / -Advance the mind / -Tear out pages, use paper for kindling / -Use as a canvas to make art / -Use for scratch out poetry / -Use as a stepping stool / -Use as a foot rest / -Use as paper /	-Utensil for eating / -Utensil for stirring / -Dip in paint, use as paintbrush / -Dip in nailpolish, polka dot nails / -Comb hair / -Back-scratcher / -Tounge Depressor / -	Cover with blankets, make a fort / -use to hold books / -Used to hold plates / -Used at meal times / -Sit on it, use as a stool / -use it as a barricade (like in Les Mis) / -use as wood to start a fire for warmth / -use as a stepping stool to reach higher / -Sleep on it, uncomfortable bed / -use	-Hammering nails into wood / -Taking nails out of wood / -Bending wire / -Light weight for exercise / -	to warm legs / -to Cover up indecent areas / -to Cover up arms / -Stuff with straw, make a scarecrow / -Cut up, make a blanket / -Cut shorter, make shorts / -use as protection from heat directly to skin / -use as protection from dirt to skin / -protection against germs on skin / -use as a towel to dry hands / -Cut up, use	-Use to protect feet from ground / -Used to protect from heat / -Recycle material / -Used in a "Summer" display / -Used to dip in paint and make foot prints on a canvas / -Used to add height / -Used to make impressions in the sand / -Used to dig a hole in	-Used for digging / -Used as weoponry / -Use as leverage / -Make into see-saw / -Recycle material / -Use as broom to clean up dirt / -Use as seat, sit on shovel end not handle / -	-Consume as food for humans / -Use as food for bunnies / -Make carrot cake / -Use to make a snowman / -Put in juicer, make carrot juice / -Cut into slices, place on eyes for spa treatment / -Use in Easter display / -Use it to inspire a garden / -Use as gu	-Use to make music / -Melt down to recycle material / -Jazz music, marching band.. / -Use as a hat / -Use as bugle in war reenactments / -	use as abstract art / -Transformer / -Melt down metal, make into trash cans / -Recycle the tires as rubber / -use the metal hubbercaps to make a statue / -use the tires to make a snowman / -use the antenna as a Back scratcher / -Recycle as metal / -U
To read / To write in / To stack / to keep another book from falling / To build knowledge / To expand one's vocabulary / To keep memories in / To entertain / To remind / To allow people to go on adventures / To help people understand specific topics better / To teach people how to do things /	eat noodles / eat spaghetti / eat eggs / stab / comb / eyelash comb / back scratcher / slingshot / punch holes in something (foil) / indicator of whether or not cupcakes or cakes are done' / Whipping eggs / punch holes in cake for filling / /	Desk / to eat on / To lay on / To hide under / to hold unwanted things / to decorate / to play cards on / To write on / To play the drums on / To stand on / To put belongings on / To have tea parties / To bake on / To cook on / To roll dough on / To hold things /	To put a nail through a piece of wood / To crush oreos or graham crackers / To add force / To make noise / To carve a rock / Can be used as a weapon / Can be used to break things /	Wea	To walk on the beach in to think about what my next poem will be / To look at to give me inspiration / Can hold my papers down if I'm writing a poem outside and it is windy / Can hold my blankets/towels down if I'm laying outside and it is windy / To walk around the world with if I want to explore more for inspiration / To protect my feet from rocks / To remind me of what summer's like /	To shovel up snow just in case I need to go somewhere to sell my book of poems / To take snow off my car to see how beautiful it looks when it's coming down. / To go outside and dig up nature to inspire me /	to eat to give me energy to be able to write my poems / To look at to motivate me to become a better, healthier person. Thus, a better poet. / To use for an abstract painting that'll absorb me and help me write another poem / To feed it to rabbits to, be abel to write about how beautiful God's creatures are . / To be able to feed other people in order to make them happy besides my poetry /	To play music that'll inspire me and energize me to write more meaningful poems / To relax and listen to the music while I take a break from writing poems / To relax while I take a break from thinking about poems in general / To use it as a still life to give me some ideas on what kind of poems to write and what to write about / To use to practice with so, I can add more to my talents of being a …	To ride around in to see the world / To sit in to think about what my poems will be about / To drive me around place to place to see what supplies I need / To help me get from different areas for me to sell my poems / To write my poems in / To listen to its engine when I need some inspiration to write more poems /
For reading / Pillow / Firewood / Breaking windows / Making paper planes / Pages as toilet paper / A hat / To have protection from sunlight or rain / Projectile	Eating utensil / Weapon / Spatula / Digging device / Signaling device (with the light reflecting off of the metal) / If inserted into a wall and bent upwards, it could serve as a mounted hook /	Shelter in emergencies / A writing surface / A makeshift bed / Somewhere to eat / Firewood / If propped up, a barrier or door /	Nailing things down / Pulling nails out of things / Paperweight / Used in the place of a crowbar / Backscratcher / Mini-golf club / Glass-breaking device (for cars) /	Wearing / Putting out a fire / Tie up as a curtain / A blanket / Using in the place of logs/twigs for a fire / Many pants put together for a tent / Towel or rag /	A canvas for paint or another medium / To wear on your feet / Earmuffs / Oven mitts /	Dig / Baseball bat / Golf club / An ax / A cane / A boat paddle / A flag post /	Food / Animal bait / Rolling pin / An ink stamping design / A paste for natural	Instrument / Water container / Put on string and worn around neck as large jewelry / Mouthpiece can be used as a funneling device / A container / A very small stepping stool / A projectile /	Transportation / Moving things / Storage / Shelter / Starting fires (sparks and fuel) / Sold for cash / Musical instrument (similar to drums) /
To read / To hold down a beach towel (put one down on a corner, etc.) / To fan oneself / To use to hold up an uneven table/chair / To sit on for extra height / To keep a door from closing by wedging it in the doorway /	To eat food with / To dig a hole with / To puncture a can with / To decorate a cake with (making lines on the side of the cake) / To throw things with / To cook with instead of a spatula / Use	To sit on / To sleep on or under / To lay on / To eat on / To open a stand with (selling lemonade, etc.) / To work on / To play paper football across or other games (impromptu ping pong, etc.) / To turn into a fort with a blanket and pillows /	To nail things down with / To hit the ceiling with to quiet down noisy neighbors / To kill bugs with / To take out nails with / To build things / To knock in a table leg that might be crooked /	On legs / To tie two things together / Cut the legs short to make the bottom portion into a bag, or the thigh section / Cut the leg parts to make wrist cuffs / Cut the leg parts o make wristlets or arm sleeves / /	My sandal gets caught in the sand all the time. / Only vandals wear sandals. /	You can use a shovel to make a hovel but you can't use a shovel to make me grovel. / Using a shovel to clear snow	A carrot is orange, it is like no other vegetable as nothing rhymes with orange. / Carrots help with your eyesight and make your world very bright. / Carrots help with any plight, giving you might to avoid any strife. / /	The trumpets blast loudly through the halls as these crumpets passed deliciously through our mouths. / Trumpets	Trucks are the masters of the highway. Be like a truck--master your life. Don't let smaller cars get in your way. / The truck got stuck, but no worries little Puck. The truck is as strong as a buck
table / desk / lamp / bookmarks / paper / ink / pencil / pen / eraser / chalk / chalkboard / whiteboard / sofa / cookies / chair / night light / bed / flash light / pillow / pajamas / blanket / computer / kindle / box /	spoon / knife / plates / napkins / ch	tablecloths / chairs / sofa / TV / remote / laptop / plates / wood / jar / cookies /	nails / fingers / thumb / wood / steel / block / TV / cell phone / frame / plastic /	skirts / socks / belts / jeans / sneakers / slippers / shirts / shorts / pockets / jackets / ties / tie pins / bow ties / coins / washing machine /	wear the sandal / mourn at the fact that you only have a one sandal / write a poem about your feeling that you d	shove whatever is blocking your driveway / decorate your shovel / write a peom ab	cut your carrot in half / eat half of the carrot / color the other half / give it to a bunny see if it eats it /	learn to play the trumpet / play the trumpet / fill the trumpet with little rocks and stones / paint your trumpet / do not clean the spit out of your trumpet / take out buttons and blow the trumpet / march with half broken trumpet /	I would... / drive the truck / paint the truck / destroy the truck / rebuild the truck / sell the truck / re-buy the truck / write about the truck / ship people with the truck / live on the truck / take the tires and leave the truck to rust / sell the tires and make the truck stationary / write about stationa
To read / To stabilize desks/tables / To write on /	To eat / To brush your hair / To pick your teeth / To scratch / /	To put stuff on / To eat on / To sit on / To draw/write things on / To hold plants /	To hang things on the wall / To get things off the wall / To weigh something down /	To wear / To keep you warm /	To wear / To make art projects / To kill spiders /	To shovel dirt / To shovel snow / To play fight with /	To eat / To feed to pets / To share with friends / To cook with /	To play / To entertain friends / To look cool / To decorate your room with /	To get to work / To get to work / To go on roadtrips / To fill with large furniture / To sleep in / To drive in a parade / To tailgate / To carpool /
reading material / paperweight / fire kindling / plate / booster seat / podium / stool /	eating / scraping / zen gardening / scratching /	eat on / stand on / hide under / draw on / hard surface /	Hammer nails / pull nails / break glass / break anything / /	cover your legs / secure items / makeshift flotation device / wrap injuries /	foot covering / bug smasher / weapon /	dig / pack down dirt / weapon / poker / sled / fire wood / /	cooking / eating / plug /	play music / a hat /	Vehicle / Move materials / run over things / a stage / radio / lights /
reading / bookend / propping / door stop / education / support / fly swatter / bug crusher / entertainment /	eating / spearing / weapon / poking / prodding / smoothing / scooping / smearing / /	sitting / placing objects on / step stool / eating / barricading in pets / bowling / resting /	nailing / weapon / pushing / prying / destroying / self defense / smashing / banging	warmth / clothing / coverage / attract males / to look good / fashion / rope in times of stress /	foot protection / decorative touch / bug killer / accessory / /	bury someone or something / weapon / murder / dig holes / plant flowers / make messes / move dirt / scoop manure /	food / horse treat / bunny treat / smoothie component	sound maker / bugle call / entertainment / way of life / used to wake up people	transport / place to sleep / place to have sex / quiet time / be alone / demolition machine /
Reading / Learning / Teaching / Paperweight / Doorstop / Pressing (flowers) / Hiding (slips of paper) / Engaging / Distracting / Escaping from reality / Relaxing / Introducing /	Stabbing / Picking food up / Eating / Digging (garden fork) / Tuning (tuning fork in music) / Dividing roads	Holding objects up / Resting place for objects / Sit on / Eat on / Lean on / Put feet on / Learn from (times tables) / Organize and clarify (charts/tables) /	Hitting / Pounding / Driving nails into objects / Pummeling / Getting attention (like a gavel in court) / Make a dent in something /	Wearing / Warmth / Covering up / Modesty / Protection / Fashion statement /	walk on the beach / kids running around having fun / summer time footwear / fashion statement /	Digging / Help bury bodies... / Shoveling snow / Hitting someone over the head with / Dig on construction site / Dig on archaeology site /	Eating / Cooking / Baking (carrot cake) / Persuade Horses / Feed teething babies / Feed people as "healthier option" / Feed to rabbits/bunnies (may be a misconception)	Make music / Make loud noises / Expressing oneself / Showing off talents / Annoying others with loud sounds / Hang on wall / Collect / Buy / Sell /	Driving around / Moving furniture and boxes / Carrying / Transporting / Pickup truck to sit in the bed of the truck and relax / Mudding / Heavy pulling / /
a tv stand / to read / as a weapon / for a fire / high chair / decoration / a secret holder of items / use spine to hammer nails /	to eat / hair brush / lock pick / art project / jewelry holder / phone holder / weapon /	door barrier / sun lounge / desk / hiding place / seat / place for eating /	to hammer / as a weapon / for music / to take out a nail / to destroy something / break a handle off the door / a decorative jewelry holder /	as clothing / for a fire / warmth / as a friendship item that everyone shares / to measure / bug squisher / coffee cozy / sharpen a razor	for wearing / to cause pain on someone / as a measurement tool / to hammer a nail / to squish a bug / a door stop / holding down a beach blanket / bookends / decoration /	to dig / to fill a hole / as a weapon / to knock things down / to cause damage to items / for building a sand castle / to hammer a nail / as a measurement item / to squish a bug / to eat with / as an oar / as a baseball bat /	to eat / as decoration / as a weapon / to measure / to dig with / to hammer with / to plug a hole / ingredient for baking /	to make music / to annoy someone / a door stop / to get attention / as a lamp stand / wall decorations /	to drive / to play with / to haul things / a place to hang out in / put on a dance show in / as a quiet place
Read a book / Write a book / File a book / Check-in a book / Check-out book / Fix book / Buy book / Sell book / Loan a book from another library / Organize books / Stack books / Alphabetize books /	Polish fork / Wash fork / Dry a fork / Organize forks / Buy forks / Sell forks /	Unfold a table / Clear the table / Set the table / Fix a table / Buy a table / Sell a table / Stand on a table / Sit on a table / Lean on a table / Clean a table /	Hammer a nail / Pull out a nail using a hammer / Buy a hammer / Sell a hammer / Throw a hammer / /	Wear pants / Iron pants / Wash pants / Sew pants / Fold pants /	Wear sandals / Wear only one sandal / Paint one sandal a different color / Throw a sandal at someone / Sing to the sandal / Throw the sandal off a bridge and write an eccentric poem about it / Use the sandal as a metaphor for traveling long distances / Refer to the sandal many times during a conversation /	Sing to the shovel / Dig a hole / Pretend the shovel is a spear / Use the shovel as a spoon / Paint a picture of you and the shovel / Name the shovel "Norman" / Talk to Norman / Tell everyone Norman is your best friend / Go to the Bahamas with Norman the shovel / Sell Norman / Buy Norman the shovel another friend / Write a poem about the shovel /	Peel a carrot / Slice a carrot / Eat a carrot / Use a carrot as a snowman's nose / Sell carrots / Buy carrots / Paint a picture of a carrot / Throw a carrot like a javelin / Bake a carrot cake / Make a carrot smoothie / Draw a face on a carrot / Make a carrot puppet / Write an ode to the carrot / Sing to the carrot / Dress the carrot in a tuxedo / Take pictures of the carrot in a tuxedo / Make a …	Play the trumpet / Put the trumpet in the washing machine / Put a hat on the trumpet / Throw the trumpet out of a window / Sing to the trumpet /	Paint the truck all the colors of the wind and pretend you are Disney's Pocahontas / Tell everyone that the truck is actually an airplane / Drive the truck / Park the truck / Wash the truck / Put giant cerulean tires on the truck / Name the truck after your grandfather / Park the truck on
Read / Hit people with it / Study /	Eat food /	Place things on it /	Nail Objects to the walls / Build/Repair wooden furniture / Build a house/building /	Wear them /	Wear them for walking / Use them as dance shoes / hold one sandal in each hand and play the drums with them / Attempt to play frisbee with them / Use them as hand padding for pushups / /	Dig a hole with it / Use it as a weapon against an intruder / Use it as a hockey stick / turn it upside down and use it as a cane / Plant it in the ground	Eat it / Make vegetable juice with it / Use it as bait to hunt for rabbits /	Play music with it / Melt it down and sell for scrap / Play it as a wakeup call for everyone else /	Use it for transport / Store your personal belongings / hitchhike in the back container / Use it as mobile advertisement / /
to read / to wear as a hat / use it as a stool / something hard to write on	to eat food / to hold my hair in a bun / to scratch my back / to bang on the desk if someone talks / to use as a bookmark / to make music /	to eat on / to build a fort	to hammer in a nail / to build something /	to wear / to keep me warm / to use as a cape /	wear on my foot / swat a bug /	to clean up snow / to clean up leaves / to clean up dirt / to accessorize a snowman	to eat / to build a snow man with (for the nose) / to feed a bunny or a horse / to plant in the yard	to play / to call/alert someone / to announce the arrival of someone / to serenade someone /	to drive / to transport large materials / to take me to and from places
Read / Use as paperweight / Prop lamp / Prop computer / Prop other books / Sleep on / Burn as fuel / Shred as confetti	Pick up meat / Hold meat for cutting / Hold bread for cutting / Pick up fruit /	Hold a lamp / Hold a book / Hold a plate / Writing surface / Reading book surface / Footrest / Armrest / Hold a picture / Hold a phone / Hold a remote / Hold a glass / Hold a cup / Hold food / Hold clothes /	Hitting Nails / Hitting People / Prying out Nails / Hitting screws / Hitting pegs / Hitting wooden stakes / Nailing things to a wall / Flattening an object / Smash a woode	Wear / Cut into shorts / Temporary shoe mat / Temporary knee pad / mat /	Beat a fly / Beat an enemy / Hit own forehead / Camel food / Lift up a wobbly chair / Lift up a wobbly table / Pick up a bug / Hold water /	Beat someone over the head with / Dig a manhole / Slit someone's throat / Lever / Baseball bat / Golf club / Spade / Seperating leaves	Stick up nose (nose plug) / Stick in ear (earplug) / Beating stick / Poking stick / Unicorn horn / Drumstick / Dog treat	Cover / Blow horn / Baseball bat / Club / /	Drive through a wall / Drag a dead animal / Run over a small animal / Run through a fence / Hit a pedestrian / Sunbathing surface / Cooking surface / Mobile home /
reading / hitting someone / writing a report / stacking something / using as a shelf / using as a means to get higher / coaster / learning /	eating / brushing hair / holding things / hurt someone / cutting things / putting holes / poking something /	lying down / eating / games / to get up to higher places / jump off / hold things / study / hit someone / break apart /	put things together / hit someone / put a nail in the wall / pretend to be a construction man for halloween / hanging photos /	Clothing / wipe forehead / cover eyes / headrest / cleaning /		digging / weapon / transporting something / planting /	eating / making soup / making facewash / feeding an animal / pointer / paint things / compost /	playing music / weapon / putting things on top of it /	driving / tailgates / storing things / sleeping / transporting things / pushing things / weapon /
Paperweight / Support for a uneven structure / Frisbee / Weapon / Firewood / Reading material / Napkin / Coloring book	Weapon / Paperweight / Lever / Catapult / Decorative item to rule the seas / Cable organizer	Seat / Firewood / Weapon / Desk / Construction materials / Fort /	Paper weight / Lever / Weapon / Workout item / Athletic item / Food crusher / Package opener /	Arm warmers / Scarf / Flag / Firewood / Napkin	Weapon / Paperweight / Ball / Frisbee / Spatula	Weapon / Knife / Lever / Paperweight / Dance partner / Javelin / R	Nose / Weapon / Crayon / Paperweight / Friend / Top / Athletic Item /	Hat / Alarm / Weapon / Paperweight / Decoration / Instrument /	House / Weightlifting Item / Fort / Decoration / Weapon /
read / door stop / weapon / can be used as a plate to eat food off of / decoration /	eat / comb hair / get stuff from under your nails / serve food /	eat on top of a table / stand on a table / use as a bed / hide under a table /	fix things / hit nails / take nails out of walls / to hurt a person / to tenderize meat / to break things for fun /	wear pants / use them as arm warmers /	wear a sandal / use as a sling shot /	dig in dirt or any kind of ground surface / carry food or water / use as a weapon to hit someone / stir a large pot /	use for eating purposes humans or animals / use as decoration /	play the trumpet / use as a water shooter or pellet shooter / /	drive / carry things in it / if its a pick up truck the back can be used as a pool
step / fly swatter / shuffleboard chip / door stop /	comb / back-scratcher / massager / mini shovel / sifter / tongue-depresser	door / display / see-saw / sawdust / mulch /	kicker / weight /	scarf / turban / zip-line / poster stencil / tourniquet / table setting / flag /	fly swatter / glove / clapper / sponge /		ear cleaner / leg roller /	candlestick holder / hat / cup / door stop / alarm clock / stilts /	bulldozer / roadblock / explosive device / Trojan horse / steamroller /
Read / learn / absorb / heavy / an escape / fiction and nonfiction / made of paper / live in a library or a bookshel	utensil / used to eat / fork in the road / sharp / made of metal or plastic /	Put books on / Eat dinner at / Prepare dinner at / made out of many materials / sturdy or wobbly / table of contents / scientific table of elements /	tool / used to hit in nails / heavy and sturdy / used in construction / used to fix things and buildings / used to take nails out	Made of many different materials / you put them on one leg at a time / everyone wears them / they come in many different sizes /	a type of wood / a type of shoe / sandalwood scent often found in perfume / sandalwood known for its crisp smell / sandals are worn in times of warmth and sunshine /	Used to dig / made of metal/wood or plastic/wood / used as kid beach toys / used in construction / used in gardening / tool / used tdmake mf	delicous orange vegetable / hard and crunchy / look as though they have luscious green hair / jewelry sizes are measured in carrots /	gold or silver / instrument that enlightens are ears / also called a horn / loud and beautiful / used in a band / used for hundreds of years / made of brass /	carry lots of different items / driven often by truckers / heavy and durable / big and bulky /
to read / to learn / to improve reading speed / to increase knowledge / to expand your opinions / to keep yourself informed / to read in order to get a good grade in class / to read because it is assigned to you / to read for enjoyment / to read because it was recommended to you	to eat / to pick up food	to hold items / for display in a room / to hold plates for dinner / to dance on / to hold papers / to hold plates / to hold silverware /	to hammer a nail / to connect two objects together / to build something / to create something / to make a loud noise / to build a house / to remove nails from other objects / to knock something down	To wear / To wear to keep yourself warm / To wear to demonstrate personality / To wear to make a fashion statement / To wear to maintain a social norm / To wear to be comfortable /	to protect your feet / to wear for comfort / to wear as a fashion statement / to wear in order to support a specific company / to show your feet / to hit someone with / to throw at someone /	to move dirt from one place or another / to use as a weapon / to throw at someone / to eat a large amount of ice cream / to put sand in a bucket / to build a sandcastle /	to eat / to eat in order to improve eye sight / to use as a nose for a snowman / to give to a rabbit to eat / to use as a ring holder / to make carrot cake /	to play music / to get someone's attention / to scare someone /	to transport items / to carry a large amount of people / to use as both a method of transportation and a boat / to carry packages / to carry food items / to sell items out of / to sell food out of / to sell ice cream out of / shelter during a thunderstorm / a place for people to sleep /
reading / writing / story telling / presenting / discussing / journal / pictures / biography / records history / uses imagination / entertainment / homework / creativity / unleashes thought	to eat off of / to use as a weapon / to poke holes in something / to mash up food / to civilize / to have manners / to scratch / to mix /	eating / doing homework / cleaning / putting decorations on it / conversing around it / putting a TV on it / using it to put drinks on / putting a table cloth on it / sitting on the table / smacking the	to build an object / to use as a weapon / to take apart an object / to make noise / to get attention / to hammer in a nail /	to wear / for style / to get compliments / to look nice / to cover up / to take off / to put on / to zip / to unzip / to pull up / to be warm /	to wear / to dress up / to be cooler (temperature-wise) / to match with a friend / to not get your feet dirty / to show that its warm/hot out / to wear to the beach /	to dig / to bury / to discover the unknown / to make noise / to hurt someone / to write a message / to find food / to dig up a grave / to plant a flower / to make a sand castle / to find bugs /	to eat / to use as a costume / to stuff a piece of meat / to steam / to fry / to cook / to give to a rabbit / to use as a weapon / to plant / to	to play / to make noise / to dress up / to be in a marching band / to make music / to be in a band / to announce a winning team / to announce victory /	to drive / to honk / to get to a destination / to run something over / to brake / to play music / to pick up garbage / to sleep in / to look cool / to look tough / to bond with friends / to get to work / to
to read / to put on a bookshelf / to educate oneself with / to use for collections / to help become more intelligent / to make an environment more intellectually stimulating / to learn / to use as a head protection when it rains and you have nothing else / to fall	to eat with / to pick something up with / to comb your hair with / to poke / to hold in place / to pick up / to push around food in your place / to stab food / to help put food in your mouth / to point something out with / to use in conjunction with a knife /	to hold things / to store things / to place things on it / to support things / to make an environment more appealing / to cook on / to eat on / to play cards or board games on / to roll out dough on / to put a lamp on / to set dinner on / to make something	to help put a nail into something (the wall) / to help take a nail out / to pound on something to tenderize it / to pound on something to break it / to smash something / to make loud noises with / to help pound on something to connect multiple things together /	to wear / to keep warm / to follow socially acceptable rules of wearing pants/bottoms / to take off / to unzip / to wash / to look snazzy or chic / to hold one's keys and wallet / to look professional / to look raggy (if ripped pants) /	to walk in / to keep feet from getting too hot on hot sand/hot pavement / to separate your toes / to let your toes dry after a pedicure / to make your feet dirty / to put on easily / to take off easily / to kill bugs with / to slap together to clean off dirt with / to slip on / to throw at people /	to pick snow up with / to pick dirty up with / to pick pebbles up with / to pat down with / to throw snow at people with / to move gravel/snow/dirty around /	to eat / to make your buttcheeks pink / to feed to the bunnies / to shred / to slice / to cook / to fry / to caramelize / to bake into a carrot cake / to act like Buggs Bunny / to provide as one of your daily veggies / to bite in /	to make noises with / to make music / to look fancy / to create a jazzy atmosphere / to get people dancing / to play music with other people / to be part of an orchestra or band /	to drive / to carry big capacities / to hold hay / to drive 3 people in the front seat with / to honk at people / to transport merchandise/ things / to make loud noises with / to play with (if toy) / to go "vroom vroom!" with / to take a large part of the highway with / to have blind spots with /
reading / used to educate / can be used as entertainment / can be used to write on / used as a learning tool or aid /	eating / twirling spaghetti / stabbing food / holding food in place while cutting food /	eating meals / can be used as a nightstand to hold lamps / place to elevate items from the floor / can be used as a writing/homework space /	used to secure nails / used as a blunt object to help with construction / using the back of the hammer to remove nails / used to hammer in nails /	wearing / ironing / folding / washing / drying / steaming / used for covering and dressing modestly / wearing in cold weather / wearing for flexibility /	can be used to decorate a store, show merchandise / can be deconstructed and used for material / can be used as a part of a costume / can be worn / can be used to inspire other designers and influence their designs / can be used to protect feet / can be used to trace the shape or size of a foot / can be used to make footprints in sand / can be used to a	can be used as art, can be painted and hung on a wall / can be used to inspire a piece of writing / can be used to dig holes and plant flowers or trees / can be used as a symbol for work and success, or construction / can be used as a part of a halloween costume as a construction worker /	can be used in cooking and cuisine / can be used to relate to a color (orange like a carrot) / can be shaped and cut to become a work of art / can be used as a treat for rabbits / can be juiced and turned into carrot juice / can be extracted and incorporated into beauty and health products /	can be used to create music / can be used as a symbol for music / can be used to educate people on how to read notes and play an instrument / can be used as a model for an artist drawing a trumpet / can be used as an example of how brass instruments operate /	can be converted into a food truck / can be used to sell ice cream / can be used as a makeshift shelter or camper / can be used as a makeshift pool (filling the back of a truck bed with water) / can be used for football tailgating, creating extra seating / can be used for foo
Read / Study from / Look at pictures / Look up definitions / Copy pages out of the book / Learn a new language /	To eat / To eat spaghetti / To use a knife with / To pick a lock / To eat pasta / To cook with / To eat pie / To eat cake / To eat lunch / To eat dinner /	Eat dinner on / Put items on / Hold things / Play pong / Put pictures and flowers on / Use as a night stand / Play cards on /	To nail a nail in the wall / To build something / Carpentry /	To wear on your body / Cut into shorts / To wear when you're cold /	To wear on your feet / To kill bugs / To wear on the beach / To spank your kids / To wear after a pedicure / To wear to the pool / To wear to prom if you're tall	To dig worms out of the mud / To dig a hole to put seeds in / To dig a hole to plant a tree / To dig / To dig a ditch in a graveyard / To dig for buried treasure / To shovel elephant poop / To make sand	To make vegetable soup / To attract bunnies / To feed horses / To make carrot cake / To use as a bugs bunny costume / To plant in a garden / To make lotion / To get better eye sight / To eat / To play the drums /	To play a beautiful song with / To play the stars spangled banner / To play in a marching band / To serenade a lady friend / To play in a jazz band / To play with Bill Cosby / To play with Queen Lafifa / To play with Louie Armst	To carry fruit from one place to another / To put your college stuff in to move / To carry tools / To put chickens and farm animals in the back / To put farming materials in the back / To drive in the countryside / To drive / To deliver packages /
luis the fourtheenth / shakespeare / romances / old classics / tom sawyer / po	loud / to big / to small / useless / pointy /	books / fly swatter / chair, desk / no cell phone / write letters / / /	loud / unexceptable / banned from library / used to keep people quite / crazy / stubborn /	not fashionable / elastic / comfy / teens where them to tight / hates the captian underpants book / appropriate / shorts are not appropriate / must cover knees /	no shoes / use own barefeet / out	want to use it to bang traditionals on their heads / want to dig up traditional foundation and break into new territory / use as a metaphor to help break down boundaires / hard metal / symbolic of the hard core self but wants to start something new,	new food idea / make a song with a carrot / orange is the new black / eat / make a peircing with a carrot / carve it into a musical note / save the pee	extrodenary instrument / love the sound / used to make music from poems / long like the peoms / use in music video / old secret / outdated, but bring back in /	use to travel to shows / want to use air travel / no old fashion travel / seek alternative routs of travel such as electric waves / carry trumpet on the truck /
Read quietly and treat them gently. They are important. /	No eating in the library! / / / / /	Sit quietly. / / / / /	Hands on a desk. / / / /	Fitted and ironed, loose but not too loose. /	A thrumming tap on my heels. A whispering bit of trash from my bin's bottom. So short they last and yet still atrocities we find so useful.	Dig to depths where we may one day find something beyond this reality we know so well. To the depths of eternity we shall go asunder and seek the depths of hell. / /	An artistic element of nature, with a hue just darker than that of the sun's glow. And a harsh jolt in the eyes of those who view its simplicity. /	A loud caress on the drums of my ears, a screech in that of those unworthy. A dance made for those of a time long past with inhibitions lost and the fever set blaze. hu	A cascade of wheels down a winding dirt road. Gravel flying to bite an eyelid or two with a yip from a dog crowding from it's seat to my lap.Will it bite me once or shall that be the road ahead?
Door Holder / Plate / Reading Material / Information / Decoration (in library) / Fuel for fire / Stack to make something taller / Weight / Weapon	Eating / Weapon / Decoration / Combing Hair / Book Mark / Hammer / Get knots out of shoe laces /	Bed / Beer pong / Fort / Place to dance on / Eat off of / Hold stuff / Decoration / Hold food for a large party /	Tool / Weapon / Decoration / Door holder /	Clothing / Fuel for fire / Blanket / Pillow / Bandage / Towel / Flag /	Shoe Cover / Frisbee / Dog Toy / Fly Swatter / 1st base (playing baseball at the beach) / Shovel (at the beach) / Hammer / Door Holder / /	Weapon / Gardening Tool / Knife / Hammer / Spoon / Sled / Shoveling snow /	Food / Sexual Object /	Musical Instrument / Cup / Bowl / Weapon / Toilet Plunger /	Vehicle / Weapon / Carrier / Pool (bed of truck) / House / Barrier / Bed /
read the book to yourself / read the book to someone else / use the book as an umbrella if its sturdy / use the book as a clipboard / use the book as a prize / use the booka / sell the book /	eat with the fork / use it as a comb / use the fork as a hook when telling the story of peter pan and captain hook / use the fork to	use the table as a display in the library / make a fort using the table for the kids section of the library / turn the table upside down and make it a boat /	use the hammer to fix things / use the hammer to pull things that are stuck in the ground / use the hammer as a judge's mallet / use the hammer to demand quiet in the library / use the hammer to	decorate the pants / make a book cover / make a belt / use the pants as a prop for story telling / put stuff in the pants and get people to guess for prizes /	use the sandal to walk in / use the sandal to make footprints in sand / use the sandal to	use the shovel to dig up some interesting things / use the shovel to as defense / use the shovel in a sand box to make a castle / use the shovel to dig up shells on the beach / use the shovel to find long lost treasures / use the shovel to find things to write poems about / use the shovel to dig up	use the carrot to attract bunnies / use the carrot to eat and improve eyesight / use the carrot to make a dish or carrot cake / use the carrot as a model and paint it / use the carrot as the beginning of a vegetable garden / use the carrot to	use the trumpet to start a jazz band / use the trumpet to wake someone up / use the trumpet as a car horn / use the trumpet to signify someone's arrival / use the trumpet to write a so	sit on the back of the truck and write a poem / use the truck as transportation / decorate the truck / turn it into a masterpiece / write a poem about the truck / use the truck as inspiration / use the truck to pick up more inspiration in the form of hitchhikers / use the truck to
Read it / Put it away / Smell it / Spill coffee on it / Rebind it / Photocopy it / Loan it to people / Stamp it / Categorize it / Highlight it / Read it out loud / Show someone it / Tell someone about it	Eat food / Use it to grab something a little too far to reach / Stir Coffee / Comb a small zen garden /	Place books on it / Rest your head on it / Support machinery like computers or printers / Use it as a desk for work / Eat on it / Use it as a hard surface for drawing / Plan out ideas on the surface / Hold meetings around it / Place signs on top of it / Put a coffee maker on it /	Hammer in a nail in the wall / Put together furniture / Bang it gently to get someones attention / Use the other side to get nails out of things / Use other side to pry things apart	Use them to clothe yourself / Iron them / Wash them / Sew them / Deconstruct them and make them into pillows / Roll them up /	Walk in it / Make a little planter / Wash them / Write about them / Give them to someone who needs them / Cr	Break ground / Paint it / Use it as decorations / Write about it / Create a scary story about it / Whack a piñata with it / Leave it stuck in the ground somewhere / Carry it with you where ever you go / Mold the metal part into something new /		Play it / Melt it down and turn it into a sculpture / Melt it down and turn it into coins / Write a poem about it / Write a play about it / Dream of it / Write a song for it / Get a few trumpets and make a table from it / Blow from the other direction and see what sound it makes / Teach another to play it / Make a fountain out of it / Put flowers in it and make it a vase / Name it / Paint it anot…
To read to pass time / To read for enjoyment / To read to learn new things / As a coaster / As a stand to make something higher up / To hit something with / To press flowers/leaves / As a step stool / To hide things inside cut-out pages / For appearances so people think you're smart / To weight something down / As weights for exercise /	To eat food / To cut food / To test if food is done / To scratch something / To pick something out of a hole / To throw food / To open a package / To pick your nails /	To eat off of / To do homework on / To draw on / To write on / To store things / To display things / To spread things out to look at them / To do crafts on / To set / To sleep on / To sleep under / To lean against / To sit on / To prop your feet up on / To prop something large against / To fill space / To clean /	To hammer in nails / To close a paint can / To flatten chicken / To crack open crabs / To break something / To test reaction time on a knee / To pry up nails / To scratch something /	To wear / To use as a flotation device when trapped in the water / To cut up and use the fabric / To keep warm / To wear for fashion / To block your skin against harsh elements / To hide your fat /	To protect your feet form stepping on things / To wear for fashion / To make your feet more comfortable / To allow you to get wet while wearing them / To paint / To hit someone with / To kill a bug/spider/etc. / As a paper weight / To wear on your hands as you do a handstand / To show off how much money you have / To track mud into a house / To go fishing while wearing them / To walk on the sand /	Dig a hole / Pat dirt down / Scratch a sidewalk / Slash a tire / Carry objects / Plant flowers / Plants crops / Shovel horse poo / Whack a nail into place / Shovel snow / Shovel sand / To paint / /	To eat for hunger / To eat for your eyesight / To turn your skin orange / To feed to pet rabbits / To lure wild rabbits away from your other vegetables in the garden / To plant and then sell / To make carrot cake / To make muffins / To season food / To put on salads / To poke someone with / To get the juie out of and make a drink / To make a snowman / To feed to guinea pigs / /	To play music / To annoy people / To hit something / To set something on top of / To paint / As a paperweight / For decoration / To hide things inside the bell / As a flowerpot / As a watering can /	To drive somewhere / To tow something out of a ditch / To pull a boat behind it / To pull a horse trailer behind it / To pull a jetski behind it / To pull a roller skater behind it / To spray mud/water on something / So if you get in an accident you're safer / To transport goods / To race / To get through tougher terrain / To pull a sled / To impress the chicks /
You can use a book as a weight to hold things down / You can use a book to flatten a piece of paper / You can read a book / You can use a book to write a paper / /	Use this to eat / Use a fork to decorate a table / Use this as a piece of artwork on a wall / Use a fork to help you cut your food /	As a place to study / To eat / To sleep on / To store your things / To take a test on / To write on /	You can you a hammer to nail something into a wall or into the ground / You can use a hammer to flatten something / you can use a hammer to break something /	You can wear pants / You can use pants to keep you warm / You can use pants as artwork and you can decorate them / You can share them with your friends / You can donate them to other people that do not have as many /	You can wear a sandal on your foot / you can use a sandal to kill a bug / you can use a sandal to keep you feet clean in the shower / you can use a sandal to protect your foot from sharp objects / You can use this when painting your toe nails to separate your toes / You can trade this with your friends / You can donate them / You can /	you can use a shovel to plant something / you can use a shovel to dig a hole / you can use a shovel to bury someone /	You can eat a carrot / You can draw a carrot / you can paint a carrot / You can feed it to your pets / You can donate them to a food bank / You can use them for an art project / You can cut them and put them into a pie / You can use them as a prop in a play / you can use two	You can play the trumpet for fun / you can play this instrument to wake people up in the morning / you can play this instrument in a band / you can play this instrument in an orchestra / You can use it to annoy other people around you	You can use a truck to take you from one place to another / you can use a truck to carry heavy equipment / you can drive a truck through a bumpy road / You can use a truck to help you reach something / you can use a truck to drive a friend somewhere / you can use a truck to take your family places /
to read / two can make bookends / can be used as weights for lifting / to crudely swipe off dust / fan oneself / footrest / fix a wobbly table or chair /	to eat / to comb hair / to open things such as taped boxes / to poke holes in certain objects / to carve straight parallel lines / to pry something open / to	to place stuff on / to write/paint/type/cook etc on / to eat on / / /	carpentry / pry open something / hit something / fix certain objects / pound on table to	To wear on legs / to carry things such as keys and personal items / wrap around when cold / to clean with if you don't have a rag / cut up and make different clothing or use for	wear to walk around / cut up and use the straps for something else - scrapbook, etc. / can hit them together to make a louder clapping sound / hit flies and other annoying insects away from you /	dig a hole / cut certain things bluntly if I don't have the right equipment / use as leverage for opening things / breaking locks / use for self-de /	eat various ways / mash up as a paste and use on skin to have it be smooth / mash up and use the color as a dye for paint or ink / pretend you're Bugs Bunny / point at things clearly / the baby	play music / if you flip it over and secure a piece of wood on top of it, would make a cool end table / hide certain objects that you don't want to be seen - like letters / maybe try to amplify sound with it, but that probably wouldn't work /	to carry big things - such as my canvases / to paint words on / to drive / store books inside / be like the reading rainbow of truc
lumbar support / cut paper into confetti / put under uneven table leg to balance table / same for uneven chair leg / cut out middle portion of the inside pages - use as secret compartment / use pages for origami /	bookmark / weapon / knife / floss /	foundation for a fort / massage bed / shield / break off legs	back scratcher / weapon / book divider / bookmark / put under a desk with uneven leg to balance it	blanket if you're cold / cup cozy / cut into confetti /	remove everything but the sole - use as pingpong paddle / remove everything but the sole - use as frisbee /	weapon / baseball bat /	nose of snowman / slice into pieces - use as gross poker chips /	put up on wall as home decor / use mouthpiece as candle holder /	mattress in pickup truck becomes bed / build fort in bed of the pickup truck /
boring job. have to dealt with every day.variety of books all around me. dreaming of them. tired of them. cant get it away. hate reading unless it is very interesting and cannot keep the book down.	I have fork today with me for my lunch. I packed grilled chicken from yesterday's afternoon picnic. I cannot wait to eat it. I will enjoy for sure. My sister packed the same lunch too. I saw book on forks today on the shelf. It was amazing what u can do about it. Imagi	Useful object. Imagine life without tables. where would you keep your stuff. On the floor. That would be difficult to organize stuff. Stuff would be everywhere almost. drawers with tables, shelf on table,	hammer. Amazing tool. Found a book on hammer today on the shelf.There are so many uses listed on there. The way it was created is so amazing. Today there are so many different kinds of hammer. Useful tool.	wearing. blue. back. beautiful day. Professional pants wore today to class. I do not know	sandals are my life. i would buy it here, there, abroad, and everywhere. blue, grey, red,	shovel, use it, play it, hit with it. it will come to your use. just be shy, step forward and take it. i come in all sizes, all varieties, a	carrot is rabbit's food. but everybody can eat it. you, me and the baby. Of course, the small one will eat its juice. re, bright, and healthy	trumpet is from old times.you use it for music or to call on god. but whatever you use it for, it is sure beautiful.	truck, brick, block all to do with construction. orange is its usual color. big and huge very use
reading / paper weight / burn in fire / no toilet paper, rip out pages to use to wipe / pet liners for cages or potty training / steps / origami / fan / shield	eating / poking / stabbing / tilling soil / making marks on peanut butter cookies /	step / shelter / cut up for fire / make it into a boat / make it into a door / put it through a wood cutter and make mulch / block the door to make it hard for someone to get in / makeshift b	to hammer nails / to knock someone unconscious / paper weight / wall decor / squish bugs / /	blanket / bedding for a puppy / net for catching things in a stream / hammock / put it on the floor to avoid stepping on something gross / make	cut up the shoe to make stamps / a boat for a bug / throwing at someone /	hit someone with it / has a post when stuck in the ground / use it when trying to reach something high up / to pull someone out of quick sand /	ear plugs / eating / lure a rabbit / writing in the sand or dirt / snowman nose / stab someone / paper weight / make a sculpture /	warning someone by making a really loud sound / make a sculpture / sell it for cash / wear it as a hat / use it as a cup / put flowers in it like a vase /	to load furniture / disassemble and use the engine to make another car or motorcycle / a mobile home / take the tires out and use them as a swing or
Read quietly / Read aloud / Write in / Study / Skim /	Pick up food / Clink a glass / Break apart food / Mix food /	Sit at / Use to put things / Stand on it / Allows you to spread things out /	Repairing furniture / Banging nails / Taking out nails / Flattening things / /	Wear them / Use to keep warm / Use to stay professional / Use them to cover your legs / /	Wear on your feet / Flatten things /	Dig holes / Gardening / Bury things / Remove snow from your driveway / Flatten things (by hitting them) /	Chop / Grate / Put into a salad / Feed your pet (rabbit, guinea pig, etc.) / Create a food sculpture / Make carrot juice / Make cole slaw / Make a carrot face mask (good for your skin) /	Play a song / Play a fanfare / Wake people up / Trace circles onto paper using its mouth as a stencil / Reflect light / Train your lungs / Take it apart / / /	Drive / Carry heavy loads / Take passengers to places / Flatten things for you (by running over them) / Use in a parade /
Reading / Portable desk to write on / Drying wet papers / Weight / Practice balance (balancing it on head) / Pillow / Prop up an un-even desk / Fan /	Eating / Back scratcher / Bookmark / Weapon for self defense / Un-jamming a drawer / Comb / Stirring a drink / Cutting soft foods / / /	Writing on / Drawing on / Chopping food on / Step stool / Seat / Eating on / Sleeping on / Tent / Doing homework /	Getting nails out of the wall / Playing the game "stump" / Hammering nails into the wall / Scratching your back / Using the back part to pick something off the ground like a hook / Testing your reflexes / Un-jamming a drawer / Denting a wall /	Clothing / Blanket / Pillow / Towel to dry off or clean something up / Jump rope / Funny hat / /	Wall decoration / Walking / Hopping on one foot / Use bottom as hammer / Killing bugs / Mashing grapes / Making music / Flattening things / / /	Weapon / Digging / Painting the shovel / Dig it into the ground and use it as a dancing pole / Walking stick / Reaching things far under the bed / Oar/paddle for a boat /	Food / Decorating a snowman / Painting / Play catch with the carrot / Feed bunnies / Make carrot juice /	Playing music / Weapon / Decoration /	Driving / Carrying/moving things / Dancing in / Sleeping in / Parties / Fill with water and make a pool /
Reading / Exploring / Opening the mind / Expanding the imagination / Learning / Gaining knowledge / Going to a new world / Opening endless possibilities / Growing as a person / Something that is t	Eat / Stab / Spoon alternative / Picking up objects / Ripping apart food / Lift / Chewing /	Eating / Being civilized / Playing cards / Doing homework / Holding objects / Hanging out with friends /	Banging in nails / Assembling objects / Using a very dangerous weapon / Making furniture / Home maintenance /	Clothing / Decency / Abiding by the public law / Having to go outside / Doing work outdoors / Business attire when skirts aren't allowed / Covering the legs /	Flip Flops / Summertime fun / Beaches / Vacations / Hawaii / Tennis shoe enemies / Style / Park / Picnic / Volleyball / Freedom / America / Third world countries / Footwear of the poor / Cheap	Dirt / Work / Gardening / Home improvement / Digging / Taking all the bad things out / Removing junk / Shoveling out frustrations / Metal / Sand / Baby toy in sandbox /	Vegetable / Orange / Prison / Communism / Peas / Rabbits / Bunnies / Sharp / Ranch / Swords of health	Music / The way to another's soul / Knocking at one's heart / Playing your heart out / Blowing out all you've got / Art / Melodies / Elephant / Trombone /	Firetruck / Fires / Scary things to drive next to / Monsters / Delivery of food / Delivery of everything / Bearer of good and bad / Loud horns / Heavy / Many wheels /
weight, riser, pillow, bug swatter, seat, to create personal desk (i.e. put book up to create personal studying area), stack books up as stair stepper for multiple exercise possibilities, use corner to clean under fingernails, cut book insides out	hair brush, opener, hole puncher, self-protection, to eat, bend into a clip-like object, decorations when put into ceiling, door stopper, proper,	Stool, fort, door-block, desk, pong, table tennis, seat, tricep exercise unit, incline push up, ballet bar, bed, measuring device, hiding place, display,	weapon, to create wood carvings, to fix bike equipment, can hook onto something higher and pull,	sleeves when cold, tie on waist as belt, towel, blanket, pillow, hang on pole and use as flag, to keep feet warm, fold and use as chair comforter, use as wipe/napkin,	Write about smell of feet / Incorporate music features of the "flip-flop" alteration as someone walks / Write about beach and the story of a sandal getting lost in the ocean and it's different adventures/encounters / Focus on sand phrase and make literal	To create creases in paper / Write about edges of blade / Write about cylinder shape of shaft / Use handle to smooth out and roll paper of poem / Write about tough work / Write story about sad man whose job it is to burry people /	crush the carrot and use the dye as writing ink / use green leaf top segment to tie poem as a scroll / make letter envelope print by pressing carrot top head as stamp /	Write about sounds as animal noises in a poem / compare trumpet to elephant trunk / Write about the fingers dancing on different buttons / Write about swing of the	Use oil to create literal aroma on poem / remove cushion material from seats and use as writing paper / Use tire grease as writing material /
Author / Title / Library / Climax / Characters / Plot / Antagonist / Protagonist / Theme / Setting / Speaker / Tone / Mood /	Food / Silverware / Plastic / Utensil /	Books / Pens / Pencils / Bookmarks / Glasses / Papers / Computer / Light / Chair / Clipboard /	Carpenter / Construction / Tool / Build / Repair / Nails / /	Belt loops / Pockets / Zippers / Cuffs / Denim / Fabric / Starch / Crease / Buttons /	Beach / Rainbows / Summer / Hot / Sun / Thong /	Dig / Dirt / Snow / Grave / Heavy / Long / Tool / Gardening / Beach	Peeler / Vegetable / Food / Rabbits / Cake /	Music / Band / Woodwind / Loud / Marchin	Big wheels / Large / Heavy / Monster / Pickup / Lots of gas
Reading / Highlighting / Studying / Researching / Propping things up / Decoration /	Eating / Flossing / Making noise / Playing table top games / Prying at things /	Reading / Eating / Drinking / Playing cards / Storage / Decoration / Stepping Stool / Bedside Table / Entertainment /	Hanging things up / Fixing things / Making noise / Hurting someone / Taking out nails /	Dressing up / Dressing down /	Wearing / Killing spiders /	digging / Hurting someone / burying something / Reaching something high / Part of a costume /	Eating / Cooking / Chopping / Suataing / Roasting / Leaving for Santa's reindeer / Making a snowman / Making a salad /	Playing / Listening / Teaching / Decoration / Selling / Buying / Band /	Driving / Construction / Transporting / Cooking out on beach (over sand vehicle) / Tailgaiting /
Reading / Filling a bookshelf / Finding information / Studying / Textbook / Use for class / Book report / Looking up history / Holding up something / Decoration / Gift / To look smart /	Eat food with / Poke someone with it / Clean it / Put it away in a drawer / For an art project /	To do homework on / To use for an art project / To eat / To have a family dinner / For storage / Prepare a meal / Sit and think at / Read a book on it / Write down your schedule / Play a game on it /	To put a nail in the wall / Pull a nail out of the wall / Hammer something in / Destroy a wall / Make dents in a car / Construction /	To wear / To give as a gift / To iron / Rip into pieces / Cut into shorts / To receive from someone / Buy them from a store /	To wear on your feet / To bring to the beach / To give as a gift / To kill a bug / receive as a gift / write about in a poem / rhyme with /	To dig / To create a garden / To write about / To rhyme with / Decoration / Storage / Destroy a garden / Dig up weeds / Hit someone on the head / Break through a door /	To eat / To write about / To rhyme with / Decoration / To cook with / Put as a side dish / To feed animals / To smash into baby food /	To play in a band / To play in your free time / To make music / Use in a song / Write about it in a poem / Use it to rhyme with other words / Decoration /	Use in a poem / Use in a song / Rhyme it with other words / Drive it / Push it / Store it / Clean it / Decoration / Fix it /
reading / look up something / knowledge / pleasure / to form opinions / to look up a definition	eating / stab things / pick up things /	place books / stand on to reach books / students study on it / file papers on it / organize on it	Fix book shelves, as a gavel to tell students to be quiet, fix desks	warmth / coverage / modesty / professionalism / norms /	to guard a foot / as a shoe / to make a puppet / to squash a bug / drumsticks / to play shoe tennis / to make a footprint / /	to dig / to bang on things / to make noise / stilts / cane /	to get a bunny out of a hole / for sustenance / to dip in dips / as a fake microphone / as a pointer /	play music / wake someone up / play in a band / announce the presence of someone / make notes / sound effects /	to carry objects / to drive somewhere / parade / parade float / to dump things somewhere / place to sleep / moving party / nomadic home / distribute food / moving food pantry / take people from one place to another / road trip / to go on a journey
Book /	Spoon / Plate / Glass	Chair	Nail-Screw /	Shirts / Trousers	shoes / slippers	Snow / Ice			Car / Huge / Strong /
A book is used to read. / A book is used to learn. / A book can be borrowed. / A book can be returned. / A book can teach new things. / A book is used to tell stories. / A book is used to show pictures. / A book is used to relay information. / A book is used to tell jokes.	The fork is used to eat meals, particularly foods that need to be stabbed in order to properly picked up and placed in the mouth for consumption. The fork can also be used to pick up larger pieces of foods that will not slip through the slots.	A table is used to eat on. / A table is used to perform work on. / A table is used to draw/ paint on. / A table is used to do crafts on. / A table is used to write on. / A table is used to read on. / A table is used to cook on. / A table is used to have items placed on top of it. / A table is used to look at. / A table is used to have people sit around it. /	A hammer is used to pound nails into walls, to build furniture, etc. / The back of a hammer can be used to pull out a nail that is already in an object. / A hammer can be used to make any object go into another material ( One that is usually dense/hard). /	Pants are worn to cover the bottom portion of your body. / Pants are worn to keep oneself warm. / Pants are worn to match the top that you are wearing. / Pants are used to create an outfit. / Pants are used to be dressed. / Pants are used to dress up or down in certain occasions.	A sandal can be worn on your feet / A sandal can be placed on your hands if you are walking on your hands. / A sandal can be used to swat a bug / A sandal can be used as a dog toy / A sandal can be used to hit someone / A sandal can be used to poke someone / A sandal can be used to hit a nail into a wall /	A shovel is used to dig holes / A shovel is used to create a sculpture with dirt or any object that can be picked up with the shovel. / The shovel can be part of an art piece / The shovel can be part of a sculpture. / The shovel can be used to stand on and reach something on a higher shelf or just higher than you are. / The shovel can be used to reach something higher than you are. / The shovel c…	A carrot can be eaten / A carrot can be used to poke someone / A carrot can be used in an art piece / A carrot can be used as a paint tool/ brush / A carrot can be used to hit someone / A carrot can be used as a treat to an animal / A carrot can be used as a doorstop / A carrot can be used to we	A trumpet can be used to play music / A trumpet can be used as an object to be painted / A trumpet can be used as an art piece or part of an art piece / A trumpet can be used to hold water or some type of liquid / A trumpet can be used to shoot water or some type of liquid / A trumpet can be used to hold objects that fit in the funnel or mouth piece /	A truck can be used a transportation device / A truck can be used to transport people and objects / A truck can be used to compete in mud races / A truck can be used to pull another vehicle or something heavy / A truck can be used to race / A truck can be used to perform tricks /
